# Supplementary material for: Cancer Stemness in Apc- vs. Apc/KRAS-Driven Intestinal Tumorigenesis
Source: PLoS One. 2013 Sep 17;8(9):e73872. doi: 10.1371/journal.pone.0073872 (PMC3775784; doi:10.1371/journal.pone.0073872)
Supplement: Table S3 — P3 signature based on P3 vs. Lin− comparison. ANOVA (3 ways) analysis led to an initial list of 746 differential expressed probsets (n = 602 non-redundant, annotated RefSeq Genes) with a FDR of 0.05 and ≥2 fold difference. RefSeq Transcript IDs, Probeset IDs and the lowest corresponding P-value (P3 vs Lin−) are listed. Uploading/mapping this list in Biobase-Explain resulted in 574 annotated genes. (XLS) [file pone.0073872.s007.xls]

## Sheet: Sheet1
Supplementary Table 3
Gene Symbol	Gene Title	RefSeq Transcript ID	p-value (P3 vs. Lin neg)	Probeset ID
Cblb	Casitas B-lineage lymphoma b	NM_001033238	1.15e-10	1437304_at, 1455082_at, 1458469_at
Bgn	biglycan	NM_007542	1.35e-10	1416405_at, 1437889_x_at, 1448323_a_at
Prap1	proline-rich acidic protein 1	NM_009475	7.49e-10	1455996_x_at, 1419167_at
Ms4a4d	membrane-spanning 4-domains, subfamily A, member 4D	NM_025658	8.13e-10	1418990_at
Fhl1	four and a half LIM domains 1	NM_001077361 /// NM_001077362 /// NM_010211	1.07e-09	1417872_at
Dnm1	dynamin 1	NM_010065	1.12e-09	1460365_a_at
2210415F13Rik	RIKEN cDNA 2210415F13 gene	NM_001083884 /// NM_027339	1.4e-09	1451441_at
Slc7a9	solute carrier family 7 (cationic amino acid transporter, y+ system), member 9	NM_021291	2e-09	1448783_at
C1s /// LOC100044326	complement component 1, s subcomponent /// similar to Complement component 1, s	NM_001097617 /// NM_144938 /// XR_030514	2.26e-09	1424041_s_at
Hsd11b1	hydroxysteroid 11-beta dehydrogenase 1	NM_001044751 /// NM_008288	2.4e-09	1449038_at
Itpr2	inositol 1,4,5-triphosphate receptor 2	NM_010586 /// NM_019923	3.87e-09	1427287_s_at, 1424834_s_at, 1424833_at, 1444418_at
Dcn	decorin	NM_007833	3.94e-09	1449368_at
Igfbp7	insulin-like growth factor binding protein 7	NM_001159518 /// NM_008048	4.64e-09	1423584_at
Sfrp1	secreted frizzled-related protein 1	NM_013834	5.21e-09	1428136_at, 1448395_at, 1438620_x_at, 1460187_at
Prss12	protease, serine, 12 neurotrypsin (motopsin)	NM_008939	5.75e-09	1420388_at
Il6	interleukin 6	NM_031168	5.79e-09	1450297_at
Pycard	PYD and CARD domain containing	NM_023258	6.06e-09	1417346_at
Myl7	myosin, light polypeptide 7, regulatory	NM_022879	6.24e-09	1449071_at
Dpt	dermatopontin	NM_019759	7.21e-09	1418511_at
Gsn	gelsolin	NM_146120	7.21e-09	1456312_x_at, 1415812_at, 1437171_x_at, 1436991_x_at
Fbn1	fibrillin 1	NM_007993	7.56e-09	1460208_at, 1425896_a_at
Arnt2	aryl hydrocarbon receptor nuclear translocator 2	NM_007488	7.82e-09	1434028_at
Col1a2	collagen, type I, alpha 2	NM_007743	7.94e-09	1423110_at, 1450857_a_at
Igf1	insulin-like growth factor 1	NM_001111274 /// NM_001111275 /// NM_001111276 /// NM_010512 /// NM_184052	8.11e-09	1434413_at, 1419519_at, 1437401_at
Gm1123	predicted gene 1123	NM_001080776	1.01e-08	1457269_at
Col3a1	collagen, type III, alpha 1	NM_009930	1.1e-08	1427884_at, 1427883_a_at
AA467197	expressed sequence AA467197	NM_001004174	1.43e-08	1434046_at
Cbx6	chromobox homolog 6	NM_028763	1.52e-08	1424407_s_at
Cps1	carbamoyl-phosphate synthetase 1	NM_001080809	1.74e-08	1455540_at
Pdgfra	platelet derived growth factor receptor, alpha polypeptide	NM_001083316 /// NM_011058	1.79e-08	1421917_at, 1438946_at
Col5a2	collagen, type V, alpha 2	NM_007737	1.84e-08	1450625_at, 1422437_at
Crispld2	cysteine-rich secretory protein LCCL domain containing 2	NM_030209	1.84e-08	1434758_at, 1437056_x_at, 1460458_at
Efemp1	epidermal growth factor-containing fibulin-like extracellular matrix protein 1	NM_146015	2e-08	1427183_at
Lrp1	low density lipoprotein receptor-related protein 1	NM_008512	2.31e-08	1448655_at
Cds1	CDP-diacylglycerol synthase 1	NM_173370	2.61e-08	1456114_at, 1428680_at
Ctsc	cathepsin C	NM_009982	2.62e-08	1416382_at
Gm11545	predicted gene 11545	NM_001105561 /// XR_035209 /// XR_035309	2.65e-08	1437361_at
Rgs12	regulator of G-protein signaling 12	NM_001163512 /// NM_173402	2.9e-08	1453129_a_at
Glod5	glyoxalase domain containing 5	NM_027227	2.92e-08	1460454_at
Ccl25	chemokine (C-C motif) ligand 25	NM_009138	3.12e-08	1418777_at
Mmp10	matrix metallopeptidase 10	NM_019471	3.37e-08	1420450_at
Cd302	CD302 antigen	NM_025422	3.43e-08	1448919_at
Camk1d	calcium/calmodulin-dependent protein kinase ID	NM_177343	3.83e-08	1452050_at
Ugt1a1	UDP glucuronosyltransferase 1 family, polypeptide A1 /// UDP glycosyltransferase	NM_013701 /// NM_145079 /// NM_201410 /// NM_201641 /// NM_201642 /// NM_201643	3.98e-08	1426261_s_at, 1426260_a_at, 1424783_a_at
Dpep1	dipeptidase 1 (renal)	NM_007876	4.41e-08	1435943_at, 1419674_a_at
Slc26a3	solute carrier family 26, member 3	NM_021353	4.47e-08	1429467_s_at, 1421445_at, 1427547_a_at
Abcc4	ATP-binding cassette, sub-family C (CFTR/MRP), member 4	NM_001033336 /// NM_001163675 /// NM_001163676	4.65e-08	1443870_at
Tm4sf5	transmembrane 4 superfamily member 5	NM_029360 /// XM_001471756	4.98e-08	1424445_at
Sbk1	SH3-binding kinase 1	NM_145587	5.48e-08	1451190_a_at, 1423978_at
Col6a2	collagen, type VI, alpha 2	NM_146007	5.72e-08	1452250_a_at, 1426947_x_at
Lhfp	lipoma HMGIC fusion partner	NM_175386	5.87e-08	1433776_at
Myo15b	myosin XVB	XM_981651 /// XM_981684	5.88e-08	1427203_at
Anxa13	annexin A13	NM_027211	6.86e-08	1424959_at
Lum	lumican	NM_008524	7.4e-08	1423607_at
Pdgfrb	platelet derived growth factor receptor, beta polypeptide	NM_001146268 /// NM_008809	8.16e-08	1436970_a_at
Alpi	alkaline phosphatase, intestinal	NM_001081082	8.52e-08	1431077_at
Fmo2	flavin containing monooxygenase 2	NM_018881	8.71e-08	1435459_at, 1422905_s_at
Creb3l4	cAMP responsive element binding protein 3-like 4	NM_030080	8.82e-08	1424218_a_at
Dclk1	doublecortin-like kinase 1	NM_001111051 /// NM_001111052 /// NM_001111053 /// NM_019978	8.86e-08	1450863_a_at, 1435940_at, 1451289_at
Aadac	arylacetamide deacetylase (esterase)	NM_023383	9.07e-08	1448813_at
Chd6	chromodomain helicase DNA binding protein 6	NM_173368	9.26e-08	1427384_at
Cilp	cartilage intermediate layer protein, nucleotide pyrophosphohydrolase	NM_173385	9.31e-08	1457296_at
Ethe1	ethylmalonic encephalopathy 1	NM_023154	9.42e-08	1417203_at
Col6a1	collagen, type VI, alpha 1	NM_009933	1.04e-07	1448590_at
Fzd5	frizzled homolog 5 (Drosophila)	NM_001042659 /// NM_022721	1.07e-07	1455604_at
Dmbt1	deleted in malignant brain tumors 1	NM_007769	1.15e-07	1418287_a_at
Fam23a	family with sequence similarity 23, member A	NM_001081310	1.22e-07	1454399_at
Serping1	serine (or cysteine) peptidase inhibitor, clade G, member 1	NM_009776	1.38e-07	1416625_at
Sidt1	SID1 transmembrane family, member 1	NM_001159419 /// NM_198034	1.44e-07	1426550_at
Hp	haptoglobin	NM_017370	1.48e-07	1448881_at
B4galnt1	beta-1,4-N-acetyl-galactosaminyl transferase 1	NM_008080 /// NM_027739	1.57e-07	1418655_at
Mmp2	matrix metallopeptidase 2	NM_008610	1.58e-07	1416136_at, 1439364_a_at
Col4a2	collagen, type IV, alpha 2	NM_009932	1.61e-07	1424051_at
Maoa	monoamine oxidase A	NM_173740	1.64e-07	1428667_at, 1442676_at
Chrnb1	cholinergic receptor, nicotinic, beta polypeptide 1 (muscle)	NM_009601	1.65e-07	1420682_at
Gne	glucosamine	NM_015828	1.84e-07	1455583_at
Tanc2	tetratricopeptide repeat, ankyrin repeat and coiled-coil containing 2	NM_181071	1.85e-07	1435078_at
Fam101b	family with sequence similarity 101, member B	XM_893392 /// XM_983541	1.86e-07	1456603_at, 1429764_at
Myo1a	myosin IA	NM_001081219	1.9e-07	1429805_at
Plac8	placenta-specific 8	NM_139198	1.94e-07	1451335_at
Atp10a	ATPase, class V, type 10A	NM_009728	2.07e-07	1447851_x_at
Clec2h	C-type lectin domain family 2, member h	NM_053165	2.07e-07	1424673_at, 1431240_at
Ogn	osteoglycin	NM_008760	2.23e-07	1419663_at
Gramd1a	GRAM domain containing 1A	NM_027898	2.27e-07	1416708_a_at
Col5a1	collagen, type V, alpha 1	NM_015734	2.33e-07	1434479_at, 1416740_at
Otc	ornithine transcarbamylase	NM_008769	2.35e-07	1420525_a_at, 1436615_a_at
Mylk	myosin, light polypeptide kinase	NM_139300	2.46e-07	1425506_at, 1425505_at
Plxnb1	plexin B1	NM_172775	2.61e-07	1435254_at
Mgp	matrix Gla protein	NM_008597	2.64e-07	1448416_at
Rem2	rad and gem related GTP binding protein 2	NM_080726	2.68e-07	1457651_x_at
Fam125b	family with sequence similarity 125, member B	NM_175184	2.74e-07	1428122_s_at
Tgfbi	transforming growth factor, beta induced	NM_009369	2.91e-07	1448123_s_at, 1437463_x_at, 1456250_x_at
Arg2	arginase type II	NM_009705	2.98e-07	1438841_s_at, 1418847_at
Pde2a	phosphodiesterase 2A, cGMP-stimulated	NM_001008548 /// NM_001143848 /// NM_001143849 /// NR_026574	2.98e-07	1447707_s_at, 1452202_at
Sulf1	sulfatase 1	NM_172294	3e-07	1438200_at, 1436319_at
Pcolce	procollagen C-endopeptidase enhancer protein	NM_008788	3.14e-07	1437165_a_at
C1r /// C1rb	complement component 1, r subcomponent	NM_001113356 /// NM_023143 /// XM_001002804 /// XM_001480171	3.18e-07	1456437_x_at
Ppargc1a	peroxisome proliferative activated receptor, gamma, coactivator 1 alpha	NM_008904 /// NR_027710	3.22e-07	1456395_at, 1460336_at, 1434100_x_at, 1437751_at, 1434099_at
Sema4g	sema domain, immunoglobulin domain (Ig), transmembrane domain (TM) and short cyt	NM_011976	3.29e-07	1449202_at
Sult1b1	sulfotransferase family 1B, member 1	NM_019878	3.29e-07	1418940_at
Fabp1	fatty acid binding protein 1, liver	NM_017399	3.36e-07	1448764_a_at, 1417556_at
Elovl6	ELOVL family member 6, elongation of long chain fatty acids (yeast)	NM_130450	3.51e-07	1417403_at, 1417404_at
Trim31	tripartite motif-containing 31	NM_146077	3.71e-07	1425308_at
Nid1	nidogen 1	NM_010917	3.81e-07	1416808_at
Igfbp5	insulin-like growth factor binding protein 5	NM_010518	4.3e-07	1452114_s_at
Trp53inp1	transformation related protein 53 inducible nuclear protein 1	NM_021897	4.31e-07	1416926_at
Col6a3	collagen, type VI, alpha 3	XM_001474562 /// XM_897036	4.42e-07	1424131_at
Mxra8	matrix-remodelling associated 8	NM_024263	4.51e-07	1452330_a_at
Il1rn	interleukin 1 receptor antagonist	NM_001039701 /// NM_001159562 /// NM_031167	4.57e-07	1451798_at, 1425663_at
Col4a1	collagen, type IV, alpha 1	NM_009931	4.66e-07	1452035_at, 1426348_at
Pcdh24	protocadherin 24	NM_001033364	4.76e-07	1440218_at
Id4 /// LOC100045546	inhibitor of DNA binding 4 /// similar to Id4	NM_031166 /// XM_001474498	4.83e-07	1423259_at
Gm3932	predicted gene 3932	XM_001479076	5.31e-07	1439251_at
Ntng1	netrin G1	NM_001163348 /// NM_001163349 /// NM_001163350 /// NM_001163351 /// NM_030699 //	5.31e-07	1449286_at
Pla2g12b	phospholipase A2, group XIIB	NM_023530	5.38e-07	1419614_at
Adamdec1	ADAM-like, decysin 1	NM_021475	5.46e-07	1419476_at
Cldn15	claudin 15	NM_021719	5.6e-07	1418920_at
Eps8l3	EPS8-like 3	NM_133867	5.64e-07	1448798_at
Loxl2	lysyl oxidase-like 2	NM_033325 /// XM_001477940 /// XM_985073	5.8e-07	1431004_at, 1452436_at
Cyp4f14	cytochrome P450, family 4, subfamily f, polypeptide 14	NM_022434	5.96e-07	1419559_at
Gm239	predicted gene 239	NM_001033333	6.28e-07	1447416_at
Cyp2c65	cytochrome P450, family 2, subfamily c, polypeptide 65	NM_028191	6.41e-07	1429994_s_at
LOC632073 /// U46068	similar to long palate, lung and nasal epithelium carcinoma associated 1 isoform	NM_001012392 /// NM_153418 /// XR_031464	6.63e-07	1423719_at
Col9a3	collagen, type IX, alpha 3	NM_009936	6.82e-07	1460734_at, 1460693_a_at
Ecscr	endothelial cell-specific chemotaxis regulator	NM_001033141	6.9e-07	1437451_at
Gvin1	GTPase, very large interferon inducible 1	NM_001039160 /// NM_029000	7.02e-07	1429184_at
Slco2b1	solute carrier organic anion transporter family, member 2b1	NM_175316	7.14e-07	1433933_s_at
Aldob	aldolase B, fructose-bisphosphate	NM_144903	7.25e-07	1451194_at
Fabp2	fatty acid binding protein 2, intestinal	NM_007980	7.27e-07	1418438_at
Depdc7	DEP domain containing 7	NM_144804	7.31e-07	1424303_at
Slc26a6	solute carrier family 26, member 6	NM_134420	7.39e-07	1416275_at
Tm6sf2	transmembrane 6 superfamily member 2	NM_181540	7.43e-07	1425079_at
Cdo1	cysteine dioxygenase 1, cytosolic	NM_033037	7.64e-07	1448842_at
Metrnl	meteorin, glial cell differentiation regulator-like	NM_144797	7.64e-07	1424356_a_at
Sema6d	sema domain, transmembrane domain (TM), and cytoplasmic domain, (semaphorin) 6D	NM_172537 /// NM_199238 /// NM_199239 /// NM_199240 /// NM_199241	7.69e-07	1453055_at
T	brachyury	NM_009309	8.08e-07	1419304_at
Pde4b	phosphodiesterase 4B, cAMP specific	NM_019840	8.15e-07	1422474_at
Eln	elastin	NM_007925	8.19e-07	1420855_at
Upk1b	uroplakin 1B	NM_178924	8.32e-07	1435831_at
Mmp3	matrix metallopeptidase 3	NM_010809	8.52e-07	1418945_at
Cyp2s1	cytochrome P450, family 2, subfamily s, polypeptide 1	NM_028775	8.81e-07	1428283_at
Sult1d1	sulfotransferase family 1D, member 1	NM_016771	8.81e-07	1448973_at, 1418138_at
Nav2	neuron navigator 2	NM_001111016 /// NM_175272	8.9e-07	1435981_at
Maf	avian musculoaponeurotic fibrosarcoma (v-maf) AS42 oncogene homolog	NM_001025577	8.95e-07	1447849_s_at, 1456060_at
Adh6a	alcohol dehydrogenase 6A (class V)	NM_026945	9.2e-07	1429608_at
Lama2	laminin, alpha 2	NM_008481	9.2e-07	1426285_at
Prr18	proline rich region 18	NM_178774 /// NR_028280	9.2e-07	1435642_at
Fam89a	family with sequence similarity 89, member A	NM_001081120	9.74e-07	1427356_at
Emilin1	elastin microfibril interfacer 1	NM_133918	9.82e-07	1416414_at
Vdr	vitamin D receptor	NM_009504	1.06e-06	1418176_at, 1418175_at
Hebp2	heme binding protein 2	NM_019487	1.08e-06	1449271_a_at
Ereg	epiregulin	NM_007950	1.11e-06	1419431_at
Abcc3	ATP-binding cassette, sub-family C (CFTR/MRP), member 3	NM_029600	1.12e-06	1428988_at
Naip1	NLR family, apoptosis inhibitory protein 1	NM_008670	1.18e-06	1425298_a_at
1110032A04Rik	RIKEN cDNA 1110032A04 gene	NM_001164210 /// NM_133675	1.27e-06	1417803_at, 1417802_at
Ttc9	tetratricopeptide repeat domain 9	NM_001033149	1.28e-06	1436237_at
Limch1	LIM and calponin homology domains 1	NM_001001980	1.31e-06	1435321_at, 1435106_at
Mttp	microsomal triglyceride transfer protein	NM_001163457 /// NM_008642	1.32e-06	1419400_at, 1419399_at
Slc30a2	solute carrier family 30 (zinc transporter), member 2	NM_001039677	1.33e-06	1427339_at
Ms4a10	membrane-spanning 4-domains, subfamily A, member 10	NM_023529	1.37e-06	1432453_a_at
Slc3a1	solute carrier family 3, member 1	NM_009205	1.38e-06	1448741_at
Creb3l3	cAMP responsive element binding protein 3-like 3	NM_145365	1.4e-06	1424688_at
Lgi2	leucine-rich repeat LGI family, member 2	NM_144945	1.43e-06	1440147_at
Rapgef3	Rap guanine nucleotide exchange factor (GEF) 3	NM_144850	1.43e-06	1424470_a_at
Lrg1	leucine-rich alpha-2-glycoprotein 1	NM_029796	1.47e-06	1417290_at
Ces6	carboxylesterase 6	NM_133960	1.5e-06	1449375_at
Pla2g2a	phospholipase A2, group IIA (platelets, synovial fluid)	NM_001082531 /// NR_002926	1.52e-06	1450128_at
Lgr5	leucine rich repeat containing G protein coupled receptor 5	NM_010195	1.55e-06	1450988_at
Ms4a8a	membrane-spanning 4-domains, subfamily A, member 8A	NM_022430	1.62e-06	1418797_at
AI467606	expressed sequence AI467606	NM_178901	1.63e-06	1433465_a_at
LOC100045546	similar to Id4	XM_001474498	1.67e-06	1450928_at
Sox17	SRY-box containing gene 17	NM_011441	1.67e-06	1429177_x_at
Tnfrsf19	tumor necrosis factor receptor superfamily, member 19	NM_001164155 /// NM_013869	1.73e-06	1448147_at
Lgals1	lectin, galactose binding, soluble 1	NM_008495	1.75e-06	1419573_a_at, 1455439_a_at
Fam132a	family with sequence similarity 132, member A	NM_026125	1.77e-06	1439422_a_at
Mgst3	microsomal glutathione S-transferase 3	NM_025569	1.83e-06	1448300_at
9130208D14Rik	RIKEN cDNA 9130208D14 gene	XM_620545 /// XM_908865	1.94e-06	1440922_at
Spon2	spondin 2, extracellular matrix protein	NM_133903	1.94e-06	1417860_a_at
Ptprz1	protein tyrosine phosphatase, receptor type Z, polypeptide 1	NM_001081306	1.98e-06	1452284_at
Slit3	Slit homolog 3 (Drosophila)	NM_011412	2.03e-06	1427086_at, 1452296_at
6720475J19Rik	RIKEN cDNA 6720475J19 gene	XM_001474896 /// XM_001481296	2.06e-06	1423071_x_at
Ifi27l2b	interferon, alpha-inducible protein 27 like 2B	NM_145449	2.07e-06	1425120_x_at
Aldh1a3	aldehyde dehydrogenase family 1, subfamily A3	NM_053080	2.08e-06	1448789_at, 1417642_at
Thy1	thymus cell antigen 1, theta	NM_009382	2.21e-06	1423135_at
Soat1	sterol O-acyltransferase 1	NM_009230	2.26e-06	1417695_a_at
Serpine2	serine (or cysteine) peptidase inhibitor, clade E, member 2	NM_009255	2.29e-06	1416666_at
Muc3	mucin 3, intestinal	XM_001478962 /// XM_355711	2.3e-06	1427374_at
Cd38	CD38 antigen	NM_007646	2.31e-06	1433741_at
Ttll7	tubulin tyrosine ligase-like family, member 7	NM_027594 /// XM_001005473 /// XM_991015	2.38e-06	1455377_at
Ttbk2	tau tubulin kinase 2	NM_001024856 /// NM_001024857 /// NM_080788	2.41e-06	1428371_at
Gpx3	glutathione peroxidase 3	NM_001083929 /// NM_008161	2.51e-06	1449106_at
Slc5a1	solute carrier family 5 (sodium/glucose cotransporter), member 1	NM_019810	2.55e-06	1455431_at, 1419057_at
Dgat1	diacylglycerol O-acyltransferase 1	NM_010046	2.57e-06	1418295_s_at
9130404H23Rik	RIKEN cDNA 9130404H23 gene	XM_484657 /// XM_977317	2.67e-06	1458210_at
Stx11	syntaxin 11	NM_001163590 /// NM_001163591 /// NM_029075 /// XM_001472888 /// XM_001473721 //	2.7e-06	1457780_at, 1453228_at
Lrrc19	leucine rich repeat containing 19	NM_175305	2.73e-06	1434915_s_at
Cpn1	carboxypeptidase N, polypeptide 1	NM_030703	2.78e-06	1417745_at
Rbp4	retinol binding protein 4, plasma	NM_001159487 /// NM_011255	2.79e-06	1426225_at
Bmp7	bone morphogenetic protein 7	NM_007557	2.88e-06	1418910_at
Ptplad2	protein tyrosine phosphatase-like A domain containing 2	NM_025760	2.88e-06	1450967_at
Fcgrt	Fc receptor, IgG, alpha chain transporter	NM_010189	2.97e-06	1416978_at
LOC100044234 /// Nptx2	hypothetical protein LOC100044234 /// neuronal pentraxin 2	NM_016789 /// XM_001471688	2.99e-06	1420720_at
Lamp2	lysosomal-associated membrane protein 2	NM_001017959 /// NM_010685	3.11e-06	1416343_a_at
1810007E14Rik	RIKEN cDNA 1810007E14 gene	NM_001145644 /// NM_025308 /// XM_001002941	3.12e-06	1418871_a_at
Dnajc12	DnaJ (Hsp40) homolog, subfamily C, member 12	NM_013888	3.16e-06	1417441_at
Bche	butyrylcholinesterase	NM_009738	3.18e-06	1436098_at
Ephx2	epoxide hydrolase 2, cytoplasmic	NM_007940	3.21e-06	1448499_a_at
Hkdc1	hexokinase domain containing 1	NM_145419	3.24e-06	1425900_at
Ptpro	protein tyrosine phosphatase, receptor type, O	NM_001164401 /// NM_001164402 /// NM_001164403 /// NM_011216	3.36e-06	1417676_a_at
Tmem45a	transmembrane protein 45a	NM_019631	3.47e-06	1422587_at
A530088H08Rik	RIKEN cDNA A530088H08 gene	NM_178656	3.63e-06	1447493_at, 1440581_at
Nlrp6	NLR family, pyrin domain containing 6	NM_001081389	3.67e-06	1427369_at
Col1a1	collagen, type I, alpha 1	NM_007742	3.72e-06	1455494_at, 1423669_at
Npc1l1	NPC1-like 1	NM_207242	3.83e-06	1438514_at
Cadm1	cell adhesion molecule 1	NM_001025600 /// NM_018770 /// NM_207675 /// NM_207676	4e-06	1417378_at, 1417377_at, 1417376_a_at
Rspo3	R-spondin 3 homolog (Xenopus laevis)	NM_028351	4.06e-06	1455607_at
Nrarp	Notch-regulated ankyrin repeat protein	NM_025980	4.07e-06	1417985_at
Trim40	tripartite motif-containing 40	NM_001033235	4.13e-06	1457253_at
AI747448	expressed sequence AI747448	NM_001033199	4.25e-06	1439796_at
Ces2 /// Gm9756	carboxylesterase 2 /// predicted gene 9756	NM_145603 /// XR_002069	4.38e-06	1424245_at
Anxa10	annexin A10	NM_001136089 /// NM_011922	4.54e-06	1449426_a_at, 1430443_at
LOC100047138 /// Tesc	similar to Tescalcin /// tescalcin	NM_021344 /// XM_001477488	4.6e-06	1418744_s_at
Tnfaip2	tumor necrosis factor, alpha-induced protein 2	NM_009396	4.6e-06	1438855_x_at
C1r	complement component 1, r subcomponent	NM_023143	4.61e-06	1417009_at
Lcn2	lipocalin 2	NM_008491	4.74e-06	1427747_a_at
Rnf180	ring finger protein 180	NM_027934	4.74e-06	1438306_at
Fgfrl1 /// LOC100046239	fibroblast growth factor receptor-like 1 /// similar to fibroblast growth factor	NM_001164259 /// NM_054071 /// XR_032457	4.87e-06	1447878_s_at, 1451912_a_at
Sparcl1	SPARC-like 1	NM_010097	4.89e-06	1416114_at
U46068	cDNA sequence U46068	NM_001012392 /// NM_153418	4.89e-06	1439423_x_at
Prei4	preimplantation protein 4	NM_001042671 /// NM_001042672 /// NM_028802	4.93e-06	1429144_at
Ces5	carboxylesterase 5	NM_001163756 /// NM_172759	4.94e-06	1427137_at
Cd244	CD244 natural killer cell receptor 2B4	NM_018729	5.08e-06	1449991_at
Lgals2	lectin, galactose-binding, soluble 2	NM_025622	5.11e-06	1417079_s_at, 1417078_at
Slc6a20a	solute carrier family 6 (neurotransmitter transporter), member 20A	NM_139142	5.16e-06	1427221_at
Capg	capping protein (actin filament), gelsolin-like	NM_001042534 /// NM_007599	5.26e-06	1450355_a_at
Tnfsf13b	tumor necrosis factor (ligand) superfamily, member 13b	NM_033622	5.27e-06	1460255_at
Saa3	serum amyloid A 3	NM_011315	5.43e-06	1450826_a_at
Dhrs11	dehydrogenase/reductase (SDR family) member 11	NM_177564	5.52e-06	1425704_at
Nr1h4	nuclear receptor subfamily 1, group H, member 4	NM_001163504 /// NM_001163700 /// NM_009108	5.6e-06	1419105_at
Antxr1	anthrax toxin receptor 1	NM_054041	5.61e-06	1451446_at
Gsta1 /// Gsta2	glutathione S-transferase, alpha 1 (Ya) /// glutathione S-transferase, alpha 2 (	NM_008181 /// NM_008182	5.63e-06	1421041_s_at
Gja1	gap junction protein, alpha 1	NM_010288	5.65e-06	1437992_x_at, 1438945_x_at, 1415800_at, 1438650_x_at
Col8a1	collagen, type VIII, alpha 1	NM_007739	5.73e-06	1455627_at
Kcne4	potassium voltage-gated channel, Isk-related subfamily, gene 4	NM_021342	5.82e-06	1418156_at
Slc38a4	solute carrier family 38, member 4	NM_027052	5.82e-06	1448889_at, 1428111_at
Prelid2	PRELI domain containing 2	NM_029942	5.88e-06	1436194_at
Syt11	synaptotagmin XI	NM_018804	5.89e-06	1455176_a_at
Xdh	xanthine dehydrogenase	NM_011723	5.92e-06	1451006_at
Tspan5	tetraspanin 5	NM_019571	5.95e-06	1417179_at
Mall	mal, T-cell differentiation protein-like	NM_145532	6.17e-06	1435693_at
Abcc9	ATP-binding cassette, sub-family C (CFTR/MRP), member 9	NM_001044720 /// NM_011511 /// NM_021041 /// NM_021042	6.2e-06	1435752_s_at, 1435751_at
SEPT4	septin 4	NM_011129	6.27e-06	1448729_a_at
Pdpn	podoplanin	NM_010329	6.37e-06	1419309_at
Ppap2b	phosphatidic acid phosphatase type 2B	NM_080555	6.45e-06	1429514_at, 1448908_at
Bicc1	bicaudal C homolog 1 (Drosophila)	NM_031397	6.51e-06	1441137_at, 1436029_at, 1423484_at
Lpl	lipoprotein lipase	NM_008509	6.6e-06	1415904_at
Htra3	HtrA serine peptidase 3	NM_001042615 /// NM_030127	6.81e-06	1419292_at
Trf	transferrin	NM_133977	6.85e-06	1425546_a_at
Gstm5	glutathione S-transferase, mu 5	NM_010360	7.03e-06	1416842_at
Adamts2	a disintegrin-like and metallopeptidase (reprolysin type) with thrombospondin ty	NM_175643	7.21e-06	1435990_at, 1457058_at
Ptpre	protein tyrosine phosphatase, receptor type, E	NM_011212	7.25e-06	1418539_a_at
BC026782	cDNA sequence BC026782	NM_001025575	7.51e-06	1425823_at
Gpld1	glycosylphosphatidylinositol specific phospholipase D1	NM_008156	7.82e-06	1418050_at
Clrn3	clarin 3	NM_178669	7.83e-06	1434345_at
Abp1	amiloride binding protein 1 (amine oxidase, copper-containing)	NM_001161621 /// NM_001161622 /// NM_029638	8.8e-06	1424600_at
Sema3e	sema domain, immunoglobulin domain (Ig), short basic domain, secreted, (semaphor	NM_011348	8.83e-06	1442226_at
Serpinh1	serine (or cysteine) peptidase inhibitor, clade H, member 1	NM_001111043 /// NM_001111044 /// NM_009825	8.92e-06	1456733_x_at, 1450843_a_at
Sparc	secreted acidic cysteine rich glycoprotein	NM_009242	8.96e-06	1416589_at, 1448392_at
Pycr1	pyrroline-5-carboxylate reductase 1	NM_144795	8.97e-06	1424556_at
Fndc1	fibronectin type III domain containing 1	NM_001081416	9.06e-06	1453321_at
Tgfbr3	transforming growth factor, beta receptor III	NM_011578	9.29e-06	1433795_at
Anxa8	annexin A8	NM_013473	9.94e-06	1417732_at, 1425789_s_at
Mtmr11	myotubularin related protein 11	NM_181409	1.01e-05	1460550_at
Pla1a	phospholipase A1 member A	NM_134102	1.02e-05	1417785_at
Fbln5	fibulin 5	NM_011812	1.08e-05	1416164_at
Pltp	phospholipid transfer protein	NM_011125	1.08e-05	1456424_s_at
Ugt2a3	UDP glucuronosyltransferase 2 family, polypeptide A3	NM_028094	1.09e-05	1450133_at
Svep1	sushi, von Willebrand factor type A, EGF and pentraxin domain containing 1	NM_022814	1.1e-05	1419182_at
Dach2	dachshund 2 (Drosophila)	NM_001142570 /// NM_033605	1.12e-05	1449823_at
Gm106	predicted gene 106	NM_001033288	1.12e-05	1456335_at, 1457429_s_at
Hsd17b2	hydroxysteroid (17-beta) dehydrogenase 2	NM_008290	1.12e-05	1418352_at
Ccl2	chemokine (C-C motif) ligand 2	NM_011333	1.13e-05	1420380_at
Gsta2	glutathione S-transferase, alpha 2 (Yc2)	NM_008182	1.14e-05	1421040_a_at
Grem1	gremlin 1	NM_011824	1.15e-05	1425357_a_at
2810405K02Rik	RIKEN cDNA 2810405K02 gene	NM_025582	1.18e-05	1423266_at
Col12a1	collagen, type XII, alpha 1	NM_007730	1.18e-05	1434411_at
Cttnbp2	cortactin binding protein 2	NM_080285	1.18e-05	1435435_at
Slc43a3	solute carrier family 43, member 3	NM_021398	1.18e-05	1422788_at
Casp1	caspase 1	NM_009807	1.22e-05	1449265_at
Gfi1	growth factor independent 1	NM_010278	1.22e-05	1417679_at
Defa21 /// Defa22	defensin, alpha, 21 /// defensin, alpha, 22	NM_183253 /// NM_207658 /// XM_001471894	1.25e-05	1436857_at
Slc39a5	solute carrier family 39 (metal ion transporter), member 5	NM_001136237 /// NM_028051 /// NM_028092	1.25e-05	1429523_a_at
Itga1	integrin alpha 1	NM_001033228	1.31e-05	1455251_at
Slc16a5	solute carrier family 16 (monocarboxylic acid transporters), member 5	NM_001080934	1.31e-05	1434473_at
Gp1bb	glycoprotein Ib, beta polypeptide	NM_001001999 /// NM_010327	1.33e-05	1422977_at
Gdf10	growth differentiation factor 10	NM_145741	1.42e-05	1424007_at
Ltbp2	latent transforming growth factor beta binding protein 2	NM_013589	1.43e-05	1418061_at
Loxl1	lysyl oxidase-like 1	NM_010729	1.49e-05	1451978_at
St8sia6	ST8 alpha-N-acetyl-neuraminide alpha-2,8-sialyltransferase 6	NM_145838	1.52e-05	1456147_at, 1438566_at, 1456440_s_at
Tcf21	transcription factor 21	NM_011545	1.52e-05	1417447_at
Cdh13	cadherin 13	NM_019707	1.53e-05	1434115_at
Ccl11	chemokine (C-C motif) ligand 11	NM_011330	1.54e-05	1417789_at
Mupcdh	mucin-like protocadherin	NM_001114322 /// NM_028069	1.56e-05	1426014_a_at
Mep1b	meprin 1 beta	NM_008586	1.58e-05	1418215_at
Mfap4	microfibrillar-associated protein 4	NM_029568	1.58e-05	1424010_at
Akr1c19	aldo-keto reductase family 1, member C19	NM_001013785	1.6e-05	1455454_at
Srgn	serglycin	NM_011157	1.62e-05	1417426_at
Enpep	glutamyl aminopeptidase	NM_007934	1.7e-05	1448649_at
Reg1	regenerating islet-derived 1	NM_009042	1.7e-05	1415905_at
Gpt2	glutamic pyruvate transaminase (alanine aminotransferase) 2	NM_173866	1.72e-05	1438385_s_at
Cxcl12	chemokine (C-X-C motif) ligand 12	NM_001012477 /// NM_013655 /// NM_021704	1.74e-05	1448823_at
Acpp	acid phosphatase, prostate	NM_019807 /// NM_207668	1.8e-05	1441975_at
9130409J20Rik	RIKEN cDNA 9130409J20 gene	XM_001000946 /// XM_976004	1.81e-05	1460517_at
Tcf23	transcription factor 23	NM_053085	1.81e-05	1421078_at
Apoa1	apolipoprotein A-I	NM_009692	1.83e-05	1455201_x_at, 1438840_x_at, 1419233_x_at, 1419232_a_at
Srpx2	sushi-repeat-containing protein, X-linked 2	NM_001083895 /// NM_026838	1.83e-05	1427919_at
Thbs3	thrombospondin 3	NM_013691	1.84e-05	1416623_at
Dner	delta/notch-like EGF-related receptor	NM_152915	1.92e-05	1456379_x_at, 1423671_at
Palmd	palmdelphin	NM_023245	1.94e-05	1417251_at
Prox1	prospero-related homeobox 1	NM_008937	2e-05	1437894_at, 1457432_at
Isx	intestine specific homeobox	NM_027837	2.02e-05	1431922_at
Nkd1	naked cuticle 1 homolog (Drosophila)	NM_001163660 /// NM_027280	2.02e-05	1417278_a_at, 1429506_at
Matn2	matrilin 2	NM_016762	2.04e-05	1455978_a_at, 1419442_at
Itln1	intelectin 1 (galactofuranose binding)	NM_010584	2.08e-05	1418165_at
Asb4	ankyrin repeat and SOCS box-containing 4	NM_023048	2.11e-05	1423422_at, 1433919_at
Olfml3	olfactomedin-like 3	NM_133859	2.13e-05	1448475_at
Mrc2	mannose receptor, C type 2	NM_008626	2.14e-05	1421045_at
Wfdc15b	WAP four-disulfide core domain 15B	NM_001045554 /// NM_138685	2.22e-05	1419195_at
5033428B15Rik	RIKEN cDNA 5033428B15 gene	XM_129208 /// XM_908537	2.24e-05	1431521_at
Thbd	thrombomodulin	NM_009378	2.26e-05	1448529_at
BC018465	cDNA sequence BC018465	NM_144890	2.28e-05	1425046_at
Ddr2	discoidin domain receptor family, member 2	NM_022563	2.29e-05	1455688_at
Lix1l	Lix1-like	NM_001163170	2.3e-05	1436546_at
Lox	lysyl oxidase	NM_010728	2.38e-05	1416121_at, 1448228_at
LOC631806 /// Znrf3	similar to Goliath homolog precursor (Ring finger protein 130) (R-goliath) /// z	NM_001080924 /// XM_909696	2.41e-05	1435608_at
Ccdc80	coiled-coil domain containing 80	NM_026439	2.44e-05	1424186_at
Bcl2l15	BCLl2-like 15	NM_001142959 /// NM_001142960 /// XR_002337 /// XR_005162 /// XR_035396	2.48e-05	1452614_at
Tnc	tenascin C	NM_011607	2.51e-05	1416342_at
Ccl28	chemokine (C-C motif) ligand 28	NM_020279	2.52e-05	1455577_at
Limd2	LIM domain containing 2	NM_172397	2.55e-05	1456377_x_at
Tinag	tubulointerstitial nephritis antigen	NM_012033	2.57e-05	1419314_at
Spon1	spondin 1, (f-spondin) extracellular matrix protein	NM_145584	2.62e-05	1451342_at
Rcn3	reticulocalbin 3, EF-hand calcium binding domain	NM_026555	2.63e-05	1424382_at
Cd55	CD55 antigen	NM_010016	2.67e-05	1443906_at, 1460242_at, 1418762_at
Aqp5 /// LOC100046616	aquaporin 5 /// similar to aquaporin 5	NM_009701 /// XM_001476512	2.7e-05	1418818_at
Axl	AXL receptor tyrosine kinase	NM_009465	2.76e-05	1423586_at
Maob	monoamine oxidase B	NM_172778	2.8e-05	1434354_at
Fam19a2	family with sequence similarity 19, member A2	NM_182807	2.84e-05	1438007_at
Prlr	prolactin receptor	NM_011169	2.9e-05	1437397_at
Capn6	calpain 6	NM_007603	2.91e-05	1450429_at
Scara5	scavenger receptor class A, member 5 (putative)	NM_028903	2.91e-05	1451204_at
Gstm3	glutathione S-transferase, mu 3	NM_010359	3e-05	1427474_s_at
Foxc1	forkhead box C1	NM_008592	3.06e-05	1419486_at
Pfkp	phosphofructokinase, platelet	NM_019703	3.26e-05	1416069_at
Vcan	versican	NM_001081249 /// NM_001134474 /// NM_001134475 /// NM_019389 /// NM_172955	3.27e-05	1427256_at
Lama1	laminin, alpha 1	NM_008480	3.28e-05	1418153_at
Mmp23	matrix metallopeptidase 23	NM_011985	3.3e-05	1417281_a_at
Tmem204	transmembrane protein 204	NM_001001183	3.38e-05	1436698_x_at
Krt20	keratin 20	NM_023256	3.41e-05	1426284_at
Apob	apolipoprotein B	NM_009693	3.45e-05	1455593_at, 1457554_at
Grb10	growth factor receptor bound protein 10	NM_010345	3.45e-05	1425458_a_at
Ceacam12	carcinoembryonic antigen-related cell adhesion molecule 12	NM_001162523 /// NM_001162524 /// NM_026087	3.61e-05	1416777_at
Abcg5	ATP-binding cassette, sub-family G (WHITE), member 5	NM_031884	3.63e-05	1419393_at
Cmbl	carboxymethylenebutenolidase-like (Pseudomonas)	NM_181588	3.76e-05	1451322_at
Ncam1	neural cell adhesion molecule 1	NM_001081445 /// NM_001113204 /// NM_010875	3.79e-05	1426864_a_at
Chl1	cell adhesion molecule with homology to L1CAM	NM_007697	3.85e-05	1435190_at
Sema5a	sema domain, seven thrombospondin repeats (type 1 and type 1-like), transmembran	NM_009154	3.89e-05	1434776_at
Ndn	necdin	NM_010882	3.98e-05	1435383_x_at, 1455792_x_at, 1435382_at
Gjc1	gap junction protein, gamma 1	NM_001159382 /// NM_001159383 /// NM_008122	4.01e-05	1449094_at
Fgf7	fibroblast growth factor 7	NM_008008	4.02e-05	1438405_at
Scara3	scavenger receptor class A, member 3	NM_172604	4.04e-05	1427020_at
Mmp7	matrix metallopeptidase 7	NM_010810	4.11e-05	1449478_at
Plcb4	phospholipase C, beta 4	NM_013829	4.2e-05	1435771_at
Aspn	asporin	NM_025711	4.28e-05	1448421_s_at, 1416652_at
C3	complement component 3	NM_009778	4.46e-05	1423954_at
Masp1	mannan-binding lectin serine peptidase 1	NM_008555	4.51e-05	1425985_s_at, 1438602_s_at
Casc4	cancer susceptibility candidate 4	NM_177054 /// NM_199038	4.61e-05	1433779_at
Plxdc2	plexin domain containing 2	NM_026162	4.63e-05	1418912_at
Pdgfrl	platelet-derived growth factor receptor-like	NM_026840	4.66e-05	1428896_at
Tfpi	tissue factor pathway inhibitor	NM_011576	4.67e-05	1438530_at, 1451791_at
Slc44a2	solute carrier family 44, member 2	NM_152808	4.69e-05	1438559_x_at
S100a8	S100 calcium binding protein A8 (calgranulin A)	NM_013650	4.79e-05	1419394_s_at
Ahnak	AHNAK nucleoprotein (desmoyokin)	NM_001039959 /// NM_009643	4.8e-05	1452217_at
Mmd	monocyte to macrophage differentiation-associated	NM_026178	4.8e-05	1423488_at
Abat	4-aminobutyrate aminotransferase	NM_172961	4.85e-05	1433855_at
Dusp10	dual specificity phosphatase 10	NM_022019	4.99e-05	1417164_at
Cdh2	cadherin 2	NM_007664	5.03e-05	1418815_at
2310042E22Rik	RIKEN cDNA 2310042E22 gene	NM_025634	5.15e-05	1423494_at
Creb3l2	cAMP responsive element binding protein 3-like 2	NM_178661	5.23e-05	1452381_at
Ifi203	interferon activated gene 203	NM_001045481 /// NM_008328	5.23e-05	1452231_x_at
Abcg2	ATP-binding cassette, sub-family G (WHITE), member 2	NM_011920	5.3e-05	1422906_at
Ednra	endothelin receptor type A	NM_010332	5.61e-05	1433525_at
Cxxc5	CXXC finger 5	NM_133687	5.69e-05	1448960_at
Ctss	cathepsin S	NM_021281	5.9e-05	1448591_at
Fhod3	formin homology 2 domain containing 3	NM_175276	5.91e-05	1435551_at
Ifi205 /// Mnda	interferon activated gene 205 /// myeloid cell nuclear differentiation antigen	NM_001033450 /// NM_172648	6.14e-05	1452349_x_at
Bmper	BMP-binding endothelial regulator	NM_028472	6.17e-05	1429273_at
Slc41a1	solute carrier family 41, member 1	NM_173865	6.22e-05	1460565_at
Zg16	zymogen granule protein 16	NM_026918	6.28e-05	1434137_x_at, 1428359_s_at
Cdkn1c	cyclin-dependent kinase inhibitor 1C (P57)	NM_001161624 /// NM_009876	6.29e-05	1417649_at
Ctsk	cathepsin K	NM_007802	6.3e-05	1450652_at
Meis2	Meis homeobox 2	NM_001136072 /// NM_001159567 /// NM_001159568 /// NM_001159569 /// NM_001159570	6.37e-05	1440091_at
Coro2a	coronin, actin binding protein 2A	NM_178893	6.55e-05	1452367_at
Fmod	fibromodulin	NM_021355	6.62e-05	1456084_x_at
1700025G04Rik	RIKEN cDNA 1700025G04 gene	NM_197990	6.73e-05	1436431_at
Fbln2	fibulin 2	NM_001081437 /// NM_007992	6.78e-05	1423407_a_at
Bmp5	bone morphogenetic protein 5	NM_007555	6.88e-05	1455851_at
Tpm2	tropomyosin 2, beta	NM_009416	6.95e-05	1419738_a_at, 1425028_a_at
Ift57	intraflagellar transport 57 homolog (Chlamydomonas)	NM_028680	7.01e-05	1418929_at
Zeb2	zinc finger E-box binding homeobox 2	NM_015753	7.09e-05	1422748_at
Cubn	cubilin (intrinsic factor-cobalamin receptor)	NM_001081084	7.11e-05	1452270_s_at
Armcx3	armadillo repeat containing, X-linked 3	NM_027870	7.57e-05	1424373_at
Car13	carbonic anhydrase 13	NM_024495	7.93e-05	1421307_at
Otop2	otopetrin 2	NM_172801	7.96e-05	1443043_at
Mboat1	membrane bound O-acyltransferase domain containing 1	NM_153546	8.6e-05	1435323_a_at
Rdh7	retinol dehydrogenase 7	NM_001150749 /// NM_017473	8.62e-05	1448723_at
Far2	fatty acyl CoA reductase 2	NM_178797	8.66e-05	1455889_at
Tmed6	transmembrane emp24 protein transport domain containing 6	NM_025458	8.68e-05	1416490_at
Esyt3	extended synaptotagmin-like protein 3	NM_177775	8.84e-05	1456481_at
Islr	immunoglobulin superfamily containing leucine-rich repeat	NM_012043	9.18e-05	1418450_at
Spdef	SAM pointed domain containing ets transcription factor	NM_013891	0.000100669	1450220_a_at
Mogat2	monoacylglycerol O-acyltransferase 2	NM_177448	0.000101011	1455099_at
Serpinf1	serine (or cysteine) peptidase inhibitor, clade F, member 1	NM_011340	0.000104235	1416168_at
Slc40a1	solute carrier family 40 (iron-regulated transporter), member 1	NM_016917	0.000105723	1417061_at, 1448566_at
4933431E20Rik	RIKEN cDNA 4933431E20 gene	NM_177858 /// NR_015459	0.000109509	1434497_at
Gm14446	predicted gene 14446	NM_001101605 /// NM_001110517 /// XM_001000875 /// XM_001000889 /// XM_992268	0.000109852	1435529_at
Gipc2	GIPC PDZ domain containing family, member 2	NM_016867	0.0001128	1417178_at
Enpp2	ectonucleotide pyrophosphatase/phosphodiesterase 2	NM_001136077 /// NM_015744	0.000114191	1448136_at
Abi2	abl-interactor 2	NM_198127	0.000116597	1433985_at
Cyp7b1	cytochrome P450, family 7, subfamily b, polypeptide 1	NM_007825	0.000118674	1421075_s_at, 1421074_at
5330417C22Rik	RIKEN cDNA 5330417C22 gene	NM_001033304	0.000119127	1442113_at, 1427063_at
Tmtc4	transmembrane and tetratricopeptide repeat containing 4	NM_028651	0.000121105	1432360_a_at
Gsta4	glutathione S-transferase, alpha 4	NM_010357	0.000125106	1416368_at
Ptgs2	prostaglandin-endoperoxide synthase 2	NM_011198	0.000126936	1417262_at
S1pr3	sphingosine-1-phosphate receptor 3	NM_010101	0.000128046	1438658_a_at
Il1rl1	interleukin 1 receptor-like 1	NM_001025602 /// NM_010743	0.000129031	1422317_a_at
Sgce	sarcoglycan, epsilon	NM_001130188 /// NM_001130189 /// NM_001130190 /// NM_001130191 /// NM_011360	0.000130339	1420688_a_at
Abca8a	ATP-binding cassette, sub-family A (ABC1), member 8a	NM_153145	0.000130922	1427371_at
Cideb	cell death-inducing DNA fragmentation factor, alpha subunit-like effector B	NM_009894	0.000131026	1418976_s_at
Notum	notum pectinacetylesterase homolog (Drosophila)	NM_175263	0.000131248	1451857_a_at
Myo7a	myosin VIIA	NM_008663	0.000137356	1421385_a_at
Adamts4	a disintegrin-like and metallopeptidase (reprolysin type) with thrombospondin ty	NM_172845	0.000138536	1455965_at, 1452595_at
Gucy1b3	guanylate cyclase 1, soluble, beta 3	NM_001161796 /// NM_017469	0.000142771	1420872_at
Rassf10	Ras association (RalGDS/AF-6) domain family (N-terminal) member 10	NM_175279	0.000144171	1457140_s_at
Defa5	defensin, alpha, 5 /// predicted gene 10104 /// predicted gene 15315	NM_007851 /// XM_001476866 /// XM_001477188	0.000152508	1450709_at
Cyp3a25	cytochrome P450, family 3, subfamily a, polypeptide 25 /// similar to cytochrome	NM_019792 /// XR_030683	0.000156115	1424973_at
Postn	periostin, osteoblast specific factor	NM_015784	0.000163293	1423606_at
Adamts12	a disintegrin-like and metallopeptidase (reprolysin type) with thrombospondin ty	NM_175501	0.000173424	1439827_at
Thbs4	thrombospondin 4	NM_011582	0.000177761	1449388_at
A4gnt	alpha-1,4-N-acetylglucosaminyltransferase	NM_001077424	0.000184611	1458930_at
Ccl9	chemokine (C-C motif) ligand 9	NM_011338	0.000187821	1417936_at
Fam65b	family with sequence similarity 65, member B	NM_001080381 /// NM_029679 /// NM_178658	0.000188271	1460555_at
Gucy1a3	guanylate cyclase 1, soluble, alpha 3	NM_021896	0.000198543	1434141_at
Spink4	serine peptidase inhibitor, Kazal type 4	NM_011463	0.000201739	1427119_at
Tpd52l1	tumor protein D52-like 1	NM_009413	0.000203808	1418412_at
Ckmt1	creatine kinase, mitochondrial 1, ubiquitous	NM_009897	0.000210311	1417089_a_at, 1432418_a_at
Sspn	sarcospan	NM_010656	0.000213725	1417644_at
Vnn1	vanin 1	NM_011704	0.000214594	1418486_at, 1447845_s_at
Wnt5a	wingless-related MMTV integration site 5A	NM_009524	0.000217533	1436791_at
F5	coagulation factor V	NM_007976	0.000217936	1449269_at, 1418907_at
Ccbe1	collagen and calcium binding EGF domains 1	NM_178793	0.000218307	1437385_at
Pcdhb7	protocadherin beta 7	NM_053132	0.000219407	1449527_at
Cdh11	cadherin 11	NM_009866	0.000219565	1450757_at
Slc13a1	solute carrier family 13 (sodium/sulfate symporters), member 1	NM_019481	0.000230497	1431379_a_at
Pla2g7	phospholipase A2, group VII (platelet-activating factor acetylhydrolase, plasma)	NM_013737	0.000243965	1430700_a_at
LOC100047565 /// Mmd	similar to monocyte to macrophage differentiation-associated /// monocyte to mac	NM_026178 /// XM_001478410	0.000250442	1423489_at
Nptx1	neuronal pentraxin 1	NM_008730	0.000256013	1434877_at
Cald1	caldesmon 1	NM_145575	0.000262298	1424769_s_at, 1424770_at
Sox6	SRY-box containing gene 6	NM_001025559 /// NM_001025560 /// NM_011445	0.000262801	1427677_a_at
D630039A03Rik	RIKEN cDNA D630039A03 gene	NM_178727	0.000263197	1437085_at
Sult1c2	sulfotransferase family, cytosolic, 1C, member 2	NM_026935	0.000268257	1449409_at
Colec12	collectin sub-family member 12	NM_130449	0.000269988	1419693_at
Gulo	gulonolactone (L-) oxidase	NM_178747	0.000277669	1451297_at
Spock2	sparc/osteonectin, cwcv and kazal-like domains proteoglycan 2	NM_052994	0.000278211	1435026_at
Pcdhb9	protocadherin beta 9	NM_053134	0.000280307	1422640_at
Ceacam10	carcinoembryonic antigen-related cell adhesion molecule 10	NM_007675	0.000288067	1417074_at, 1448573_a_at
Ramp1	receptor (calcitonin) activity modifying protein 1	NM_016894 /// NM_178401	0.000295257	1417481_at
Aebp1	AE binding protein 1	NM_009636	0.000296471	1450637_a_at
Ltf	lactotransferrin	NM_008522	0.00030402	1450009_at
Ppargc1b	peroxisome proliferative activated receptor, gamma, coactivator 1 beta	NM_133249	0.000305871	1449945_at
Dkk2	dickkopf homolog 2 (Xenopus laevis)	NM_020265	0.000307051	1420512_at
Hnf4a	hepatic nuclear factor 4, alpha	NM_008261	0.000310433	1427000_at
Etv5	ets variant gene 5	NM_023794	0.000311625	1428142_at
Dio2	deiodinase, iodothyronine, type II	NM_010050	0.000315082	1418937_at
Alb	albumin	NM_009654	0.000328065	1425260_at
Lect2	leukocyte cell-derived chemotaxin 2	NM_010702	0.000334109	1449492_a_at
Mgat4c	mannosyl (alpha-1,3-)-glycoprotein beta-1,4-N-acetylglucosaminyltransferase, iso	NM_001162368 /// NM_001162369 /// NM_026243	0.000338862	1421178_at
Nox4	NADPH oxidase 4	NM_015760	0.000341738	1451827_a_at
Bex1	brain expressed gene 1	NM_009052	0.000347844	1448595_a_at
Syt16	synaptotagmin XVI	NM_172804	0.000348929	1434429_at
Reck	reversion-inducing-cysteine-rich protein with kazal motifs	NM_016678	0.000352946	1450784_at
Gp49a /// Lilrb4	glycoprotein 49 A /// leukocyte immunoglobulin-like receptor, subfamily B, membe	NM_008147 /// NM_013532	0.000357411	1420394_s_at
Cfh /// LOC100048018	complement component factor h /// similar to complement component factor H	NM_009888 /// XM_001479650	0.000362105	1423153_x_at, 1450876_at
Gpr64	G protein-coupled receptor 64	NM_001079847 /// NM_001079848 /// NM_001079857 /// NM_178712	0.0003824	1439795_at
Rgs13	regulator of G-protein signaling 13	NM_153171	0.00038407	1442263_at
Cxcr7	chemokine (C-X-C motif) receptor 7	NM_007722	0.000385655	1417625_s_at
Clic5	chloride intracellular channel 5	NM_172621	0.000390759	1456873_at
Irgm2	immunity-related GTPase family M member 2	NM_019440	0.000399028	1417793_at
Cd177	CD177 antigen	NM_026862	0.000406925	1424509_at
Cyp3a13	cytochrome P450, family 3, subfamily a, polypeptide 13	NM_007819	0.000408984	1419523_at
Ggt1	gamma-glutamyltransferase 1	NM_008116	0.000412222	1448485_at
Cpxm1	carboxypeptidase X 1 (M14 family)	NM_019696	0.000412726	1448901_at
Ugt2b5	UDP glucuronosyltransferase 2 family, polypeptide B5	NM_009467	0.000433434	1419622_at
F2r	coagulation factor II (thrombin) receptor	NM_010169	0.000457368	1437308_s_at, 1450852_s_at
Serpina3g	serine (or cysteine) peptidase inhibitor, clade A, member 3G	NM_009251	0.000473061	1424923_at
Cdx1	caudal type homeo box 1	NM_009880	0.000493283	1449582_at
Frem2	Fras1 related extracellular matrix protein 2	NM_172862	0.00050222	1457038_at
Rgs17	regulator of G-protein signaling 17	NM_001161822 /// NM_019958	0.000506568	1439779_at
Rarb	retinoic acid receptor, beta	NM_011243	0.000546579	1454906_at
Vegfc	vascular endothelial growth factor C	NM_009506	0.000565573	1439766_x_at, 1440739_at
Lama4	laminin, alpha 4	NM_010681	0.000577411	1424807_at
Wisp1	WNT1 inducible signaling pathway protein 1	NM_018865	0.000584059	1448594_at
Slc11a2	solute carrier family 11 (proton-coupled divalent metal ion transporters), membe	NM_001146161 /// NM_008732	0.000597872	1426441_at, 1441709_at
2900062L11Rik	signal peptidase complex subunit 3 homolog pseudogene /// signal peptidase compl	NR_003641 /// NR_003642 /// XR_035165 /// XR_035166 /// XR_035168 /// XR_035169	0.000601021	1428333_at
Epb4.2	erythrocyte protein band 4.2	NM_013513	0.000660022	1417337_at
Fgfbp1	fibroblast growth factor binding protein 1	NM_008009	0.000667334	1419086_at
Slc9a3	solute carrier family 9 (sodium/hydrogen exchanger), member 3	NM_001081060	0.000684247	1441236_at
Meg3	maternally expressed 3	NR_003633 /// NR_027651 /// NR_027652 /// XR_035480 /// XR_035483 /// XR_035484	0.000703428	1452905_at
Ripply3	ripply3 homolog (zebrafish)	NM_133229	0.000706203	1420459_at
Sh3bp5	SH3-domain binding protein 5 (BTK-associated)	NM_011894	0.000714125	1421923_at
Iapp	islet amyloid polypeptide	NM_010491	0.0007241	1437323_a_at
AY761184	cDNA sequence AY761184	NM_001007582	0.000744239	1429378_x_at
Cybrd1	cytochrome b reductase 1	NM_028593	0.000753552	1460604_at
Gm3626	Predicted gene 3626	XM_001478392	0.000761053	1441231_at
Gif	gastric intrinsic factor	NM_008118	0.000762373	1419020_at
Fam55d	family with sequence similarity 55, member D	NM_172921	0.000773097	1456111_at
Htra1	HtrA serine peptidase 1	NM_019564	0.000798793	1416749_at, 1438251_x_at
Egr3	early growth response 3	NM_018781	0.000817271	1436329_at
Kctd12	potassium channel tetramerisation domain containing 12	NM_177715	0.000847142	1434881_s_at
Serpina3n	serine (or cysteine) peptidase inhibitor, clade A, member 3N	NM_009252	0.000873542	1419100_at
H19	H19 fetal liver mRNA	NR_001592	0.000877366	1448194_a_at
Fstl1	follistatin-like 1	NM_008047	0.000891891	1448259_at, 1416221_at
4632428N05Rik	RIKEN cDNA 4632428N05 gene	NM_001159572 /// NM_028732	0.000896168	1416619_at
Ces3	carboxylesterase 3	NM_053200	0.000900365	1435370_a_at
Pmp22	peripheral myelin protein 22	NM_008885	0.000901397	1417133_at
Acta2	actin, alpha 2, smooth muscle, aorta	NM_007392	0.000909768	1416454_s_at
Ang4	angiogenin, ribonuclease A family, member 4	NM_177544	0.000910927	1438364_x_at, 1440832_at
Gm2785	predicted gene 2785 /// interferon activated gene 203 /// interferon activated g	NM_001033450 /// NM_001045481 /// NM_008328 /// NM_008329 /// NM_172648 /// XM_0	0.000914448	1452348_s_at
Soat2	sterol O-acyltransferase 2	NM_146064	0.00097112	1460722_at
1190003M12Rik	RIKEN cDNA 1190003M12 gene	NM_026860	0.000975373	1429286_at
Vcam1	vascular cell adhesion molecule 1	NM_011693	0.00101312	1448162_at
Robo1	roundabout homolog 1 (Drosophila)	NM_019413	0.0010171	1427231_at
Abi3bp	ABI gene family, member 3 (NESH) binding protein	NM_001014399 /// NM_001014422 /// NM_001014423 /// NM_001014424 /// NM_178790	0.00104032	1427054_s_at
Clca3	chloride channel calcium activated 3	NM_017474	0.00104651	1416306_at
A930038C07Rik	RIKEN cDNA A930038C07 gene	NM_172399	0.00108028	1460465_at
Piwil2	piwi-like homolog 2 (Drosophila)	NM_021308	0.00110983	1449170_at
Olfm4	olfactomedin 4	NM_001030294	0.00113805	1437060_at
Mmp13	matrix metallopeptidase 13	NM_008607	0.00117589	1417256_at
Fap	fibroblast activation protein	NM_007986	0.00123541	1417552_at
Igfbp1	insulin-like growth factor binding protein 1	NM_008341	0.00126097	1418918_at
Rgs4	regulator of G-protein signaling 4	NM_009062	0.00130958	1416286_at
Arntl2	aryl hydrocarbon receptor nuclear translocator-like 2	NM_172309	0.00132735	1429688_at
Abcc2	ATP-binding cassette, sub-family C (CFTR/MRP), member 2	NM_013806	0.0014471	1450109_s_at
Pnliprp2	pancreatic lipase-related protein 2	NM_011128	0.00146271	1448186_at, 1437438_x_at
Tmem184c	transmembrane protein 184C	NM_145599	0.00147062	1426628_at
Abpd	androgen binding protein delta	NM_001009952	0.00150471	1451704_at
Fam3b	family with sequence similarity 3, member B	NM_020622	0.00151725	1425122_at
Nrp1	neuropilin 1	NM_008737	0.00155854	1418084_at, 1448943_at
Muc2	mucin 2	XM_001001905 /// XM_001473263 /// XM_975612	0.00156232	1428435_at
Epha3	Eph receptor A3	NM_010140	0.00157175	1425575_at, 1455426_at
St18	suppression of tumorigenicity 18	NM_173868	0.00160327	1455123_at
Thbs2	thrombospondin 2	NM_011581	0.0016282	1450663_at, 1422571_at
Clca4	chloride channel calcium activated 4	NM_139148	0.00168896	1451823_at
Klk1	kallikrein 1	NM_010639	0.001689	1448107_x_at, 1415837_at
Areg	amphiregulin	NM_009704	0.00174882	1421134_at
Apoa4	apolipoprotein A-IV	NM_007468	0.00175137	1436504_x_at
1110032E23Rik	RIKEN cDNA 1110032E23 gene	NM_133187	0.00176019	1416805_at
Nfe2l3	nuclear factor, erythroid derived 2, like 3	NM_010903	0.00184053	1417520_at
Lamb1-1	laminin B1 subunit 1	NM_008482	0.0018798	1424114_s_at
Atp1a2	ATPase, Na+/K+ transporting, alpha 2 polypeptide	NM_178405	0.00201313	1443823_s_at
Reg3b	regenerating islet-derived 3 beta	NM_011036	0.00202344	1416297_s_at
Clps	colipase, pancreatic	NM_025469	0.00212143	1415805_at
Mug1	murinoglobulin 1	NM_008645	0.00213321	1417835_at
Defa24	defensin, alpha, 24	NM_001024225	0.00217754	1450631_x_at
Gm4159 /// Sprr2a	predicted gene 4159 /// small proline-rich protein 2A	NM_011468 /// XR_034369	0.00222442	1437258_at
Ptprc	protein tyrosine phosphatase, receptor type, C	NM_001111316 /// NM_011210	0.00226443	1422124_a_at
Gyk	glycerol kinase	NM_008194 /// NM_212444	0.0023139	1422704_at
Itih5	inter-alpha (globulin) inhibitor H5	NM_172471	0.00234076	1429159_at
Serpinb11	serine (or cysteine) peptidase inhibitor, clade B (ovalbumin), member 11	NM_025867	0.00252341	1449451_at
Cym	chymosin	NM_001111143 /// XM_131138	0.00293335	1457271_at
Rgs5	regulator of G-protein signaling 5	NM_009063	0.00317745	1420941_at, 1417466_at
B3galnt1	UDP-GalNAc:betaGlcNAc beta 1,3-galactosaminyltransferase, polypeptide 1	NM_020026	0.003491	1418736_at
Prrx1	paired related homeobox 1	NM_001025570 /// NM_011127 /// NM_175686	0.00377712	1425528_at
Ctgf	connective tissue growth factor	NM_010217	0.00386539	1416953_at
Pgap1	post-GPI attachment to proteins 1	NM_001163314 /// XM_892623 /// XM_907025	0.00395849	1436317_at
Plek	pleckstrin	NM_019549	0.00425165	1448748_at
Cpamd8 /// Mug-ps1	C3 and PZP-like, alpha-2-macroglobulin domain containing 8 /// murinoglobulin, p	NM_008645 /// NM_008646 /// NR_027619 /// XR_035729 /// XR_035731	0.00426778	1448854_s_at
Wif1	Wnt inhibitory factor 1	NM_011915	0.00430052	1425425_a_at
Serpinb1a	serine (or cysteine) peptidase inhibitor, clade B, member 1a	NM_025429	0.0045412	1448301_s_at
Cxcl13	chemokine (C-X-C motif) ligand 13	NM_018866	0.00487437	1417851_at
Laptm5	lysosomal-associated protein transmembrane 5	NM_010686	0.00499815	1436905_x_at
