# Supplementary material for: Cancer Stemness in Apc- vs. Apc/KRAS-Driven Intestinal Tumorigenesis
Source: PLoS One. 2013 Sep 17;8(9):e73872. doi: 10.1371/journal.pone.0073872 (PMC3775784; doi:10.1371/journal.pone.0073872)
Supplement: Table S4 — P3 signature based on P3 vs. P1+P2 comparison (n = 808 annotated genes). ANOVA (3 ways) analysis led to an initial list of 1062 differential expressed probsets [851 non-redundant, annotated RefSeq genes) with a FDR of 0.05 and ≥2 fold difference. RefSeq Transcript IDs, Probeset IDs and the lowest corresponding p-value (P3 vs. P1+P2) are listed. Uploading/mapping this list in Biobase-Explain resulted in 808 annotated genes. (XLS) [file pone.0073872.s008.xls]

## Sheet: Sheet1
Supplementary Table 4
Gene Symbol	Gene Title	RefSeq Transcript ID	p-value (P3 vs. P1-P2)	Probeset ID
Cblb	Casitas B-lineage lymphoma b	NM_001033238	9.15e-13	1437304_at, 1455082_at, 1458469_at
Itpr2	inositol 1,4,5-triphosphate receptor 2	NM_010586 /// NM_019923	5.87e-11	1427287_s_at, 1424834_s_at, 1424833_at, 1444418_at
Arnt2	aryl hydrocarbon receptor nuclear translocator 2	NM_007488	8.12e-11	1434028_at
Prss12	protease, serine, 12 neurotrypsin (motopsin)	NM_008939	1.18e-10	1420388_at
Cbx6	chromobox homolog 6	NM_028763	1.44e-10	1424407_s_at, 1429290_at
Myl7	myosin, light polypeptide 7, regulatory	NM_022879	1.85e-10	1449071_at
Abcc4	ATP-binding cassette, sub-family C (CFTR/MRP), member 4	NM_001033336 /// NM_001163675 /// NM_001163676	2.36e-10	1443870_at
Ptpre	protein tyrosine phosphatase, receptor type, E	NM_011212	3.67e-10	1418540_a_at, 1418539_a_at
Trp53inp1	transformation related protein 53 inducible nuclear protein 1	NM_021897	3.81e-10	1416926_at
Prap1	proline-rich acidic protein 1	NM_009475	3.93e-10	1455996_x_at, 1419167_at
Enc1	ectodermal-neural cortex 1	NM_007930	4.66e-10	1450061_at, 1420965_a_at
Pycard	PYD and CARD domain containing	NM_023258	5.4e-10	1417346_at, 1435973_at
Chrnb1	cholinergic receptor, nicotinic, beta polypeptide 1 (muscle)	NM_009601	5.44e-10	1420682_at
Sema3c	sema domain, immunoglobulin domain (Ig), short basic domain, secreted, (semaphor	NM_013657	5.44e-10	1429348_at
Gramd1a	GRAM domain containing 1A	NM_027898	6.54e-10	1416708_a_at
Creb3l4	cAMP responsive element binding protein 3-like 4	NM_030080	7.71e-10	1424218_a_at
Pard6g	par-6 partitioning defective 6 homolog gamma (C. elegans)	NM_053117	8.18e-10	1420851_at
Chit1	chitinase 1 (chitotriosidase)	NM_027979	9.22e-10	1453844_at
Clcn3	chloride channel 3	NM_007711 /// NM_173873 /// NM_173874 /// NM_173876	9.83e-10	1433487_at, 1416610_a_at, 1438366_x_at, 1433486_at
2210415F13Rik	RIKEN cDNA 2210415F13 gene	NM_001083884 /// NM_027339	9.84e-10	1451441_at
Ift81	intraflagellar transport 81 homolog (Chlamydomonas)	NM_009879	1.05e-09	1419286_s_at
Atp10a	ATPase, class V, type 10A	NM_009728	1.15e-09	1447851_x_at, 1447272_s_at
Chd6	chromodomain helicase DNA binding protein 6	NM_173368	1.16e-09	1427384_at
2510009E07Rik	RIKEN cDNA 2510009E07 gene	NM_001001881	1.27e-09	1428097_at
Rell1	RELT-like 1	NM_145923	1.48e-09	1427243_at, 1452359_at
Gm1123	predicted gene 1123	NM_001080776	1.59e-09	1457269_at
Tnfrsf19	tumor necrosis factor receptor superfamily, member 19	NM_001164155 /// NM_013869	1.63e-09	1448147_at
Rgs12	regulator of G-protein signaling 12	NM_001163512 /// NM_173402	1.66e-09	1453129_a_at
LOC632073 /// U46068	similar to long palate, lung and nasal epithelium carcinoma associated 1 isoform	NM_001012392 /// NM_153418 /// XR_031464	1.68e-09	1423719_at
Tanc2	tetratricopeptide repeat, ankyrin repeat and coiled-coil containing 2	NM_181071	1.68e-09	1435078_at, 1436513_at
Lcn2	lipocalin 2	NM_008491	1.7e-09	1427747_a_at
Lrg1	leucine-rich alpha-2-glycoprotein 1	NM_029796	1.78e-09	1417290_at
Slc7a9	solute carrier family 7 (cationic amino acid transporter, y+ system), member 9	NM_021291	1.81e-09	1448783_at
Eid1	EP300 interacting inhibitor of differentiation 1	NM_025613	1.87e-09	1448405_a_at
Trf	transferrin	NM_133977	2.03e-09	1425546_a_at
LOC100045546	similar to Id4	XM_001474498	2.05e-09	1450928_at
Dclk1	doublecortin-like kinase 1	NM_001111051 /// NM_001111052 /// NM_001111053 /// NM_019978	2.11e-09	1450863_a_at, 1435940_at, 1451289_at, 1436659_at, 1424271_at
Rbp4	retinol binding protein 4, plasma	NM_001159487 /// NM_011255	2.17e-09	1426225_at
Col9a3	collagen, type IX, alpha 3	NM_009936	2.23e-09	1460734_at, 1460693_a_at
Cps1	carbamoyl-phosphate synthetase 1	NM_001080809	2.32e-09	1455540_at
Stx11	syntaxin 11	NM_001163590 /// NM_001163591 /// NM_029075 /// XM_001472888 /// XM_001473721 //	2.48e-09	1457780_at, 1453228_at
Adam8	a disintegrin and metallopeptidase domain 8	NM_007403	2.57e-09	1416871_at
Camk1d	calcium/calmodulin-dependent protein kinase ID	NM_177343	2.64e-09	1452050_at
Itln1	intelectin 1 (galactofuranose binding)	NM_010584	2.89e-09	1418165_at
Ptprt	protein tyrosine phosphatase, receptor type, T	NM_021464	2.97e-09	1439725_at
Lgr5	leucine rich repeat containing G protein coupled receptor 5	NM_010195	2.98e-09	1450988_at
Tcf12	transcription factor 12	NM_011544	3.06e-09	1421908_a_at, 1427670_a_at
Tcf4	transcription factor 4	NM_001083967 /// NM_013685	3.18e-09	1416724_x_at, 1416723_at, 1424089_a_at, 1434149_at, 1434148_at
Marcksl1	MARCKS-like 1	NM_010807	3.74e-09	1437226_x_at, 1415922_s_at
AA467197	expressed sequence AA467197	NM_001004174	3.77e-09	1434046_at
Sidt1	SID1 transmembrane family, member 1	NM_001159419 /// NM_198034	3.94e-09	1426550_at
Plcb3	phospholipase C, beta 3	NM_008874	4.02e-09	1448661_at
Id4 /// LOC100045546	inhibitor of DNA binding 4 /// similar to Id4	NM_031166 /// XM_001474498	4.03e-09	1423259_at
Ecscr	endothelial cell-specific chemotaxis regulator	NM_001033141	4.08e-09	1437451_at
Slc38a4	solute carrier family 38, member 4	NM_027052	4.31e-09	1448889_at, 1428111_at
Slc30a2	solute carrier family 30 (zinc transporter), member 2	NM_001039677	4.47e-09	1427339_at
Defa21 /// Defa22	defensin, alpha, 21 /// defensin, alpha, 22	NM_183253 /// NM_207658 /// XM_001471894	4.73e-09	1436857_at
Defa5	defensin, alpha, 5 /// predicted gene 10104 /// predicted gene 15315	NM_007851 /// XM_001476866 /// XM_001477188	4.87e-09	1450709_at
Bgn	biglycan	NM_007542	5.33e-09	1416405_at, 1437889_x_at, 1448323_a_at
Gm3932	predicted gene 3932	XM_001479076	5.47e-09	1439251_at
Lyz2	lysozyme 2	NM_017372	5.56e-09	1423547_at
Reep5	receptor accessory protein 5	NM_007874	5.62e-09	1438001_x_at, 1426376_at
Gm11545	predicted gene 11545	NM_001105561 /// XR_035209 /// XR_035309	5.75e-09	1437361_at
Sbk1	SH3-binding kinase 1	NM_145587	6e-09	1451190_a_at, 1423978_at
Gm106	predicted gene 106	NM_001033288	6.24e-09	1456335_at, 1457429_s_at
Smox	spermine oxidase	NM_145533	6.41e-09	1446509_at, 1424268_at
Dnm1	dynamin 1	NM_010065	6.44e-09	1460365_a_at
Sgms1	sphingomyelin synthase 1	NM_144792	6.97e-09	1436499_at
Pctk2	PCTAIRE-motif protein kinase 2	NM_146239	7.21e-09	1434082_at
F630110N24Rik	RIKEN cDNA F630110N24 gene	NM_028657	7.22e-09	1434263_at
Pla2g2f	phospholipase A2, group IIF	NM_012045	7.27e-09	1434852_at
Glod5	glyoxalase domain containing 5	NM_027227	7.28e-09	1460454_at
Lyz1	lysozyme 1	NM_013590	7.36e-09	1436996_x_at, 1439426_x_at
Pfn2	profilin 2	NM_019410	7.48e-09	1418210_at, 1418209_a_at, 1436993_x_at
C630004H02Rik	RIKEN cDNA C630004H02 gene	NM_175454	7.5e-09	1457518_at
Ethe1	ethylmalonic encephalopathy 1	NM_023154	8.25e-09	1417203_at
Cds1	CDP-diacylglycerol synthase 1	NM_173370	8.41e-09	1456114_at, 1428680_at
U46068	cDNA sequence U46068	NM_001012392 /// NM_153418	8.42e-09	1439423_x_at
Prox1	prospero-related homeobox 1	NM_008937	8.44e-09	1437894_at, 1457432_at, 1421336_at
LOC100047138 /// Tesc	similar to Tescalcin /// tescalcin	NM_021344 /// XM_001477488	8.77e-09	1418744_s_at
5730469M10Rik	RIKEN cDNA 5730469M10 gene	NM_027464	9.02e-09	1452716_at, 1447774_x_at
Pla2g2a	phospholipase A2, group IIA (platelets, synovial fluid)	NM_001082531 /// NR_002926	9.16e-09	1450128_at
Cadm1	cell adhesion molecule 1	NM_001025600 /// NM_018770 /// NM_207675 /// NM_207676	9.19e-09	1417378_at, 1417377_at, 1417376_a_at
Ppargc1a	peroxisome proliferative activated receptor, gamma, coactivator 1 alpha	NM_008904 /// NR_027710	9.21e-09	1456395_at, 1460336_at, 1434100_x_at, 1437751_at, 1434099_at
Nav2	neuron navigator 2	NM_001111016 /// NM_175272	9.33e-09	1435981_at, 1444080_at
Pde2a	phosphodiesterase 2A, cGMP-stimulated	NM_001008548 /// NM_001143848 /// NM_001143849 /// NR_026574	9.69e-09	1447707_s_at, 1452202_at
Hgfac	hepatocyte growth factor activator	NM_019447	1.01e-08	1418405_at
Plxnb1	plexin B1	NM_172775	1.01e-08	1435254_at
Limch1	LIM and calponin homology domains 1	NM_001001980	1.06e-08	1435321_at, 1435106_at
Scara3	scavenger receptor class A, member 3	NM_172604	1.11e-08	1427020_at
T	brachyury	NM_009309	1.13e-08	1419304_at
Ptpro	protein tyrosine phosphatase, receptor type, O	NM_001164401 /// NM_001164402 /// NM_001164403 /// NM_011216	1.22e-08	1417676_a_at
Gjb3	gap junction protein, beta 3	NM_001160012 /// NM_008126	1.26e-08	1416715_at
Camsap1l1	calmodulin regulated spectrin-associated protein 1-like 1	NM_001081360	1.29e-08	1453000_at
Lamp2	lysosomal-associated membrane protein 2	NM_001017959 /// NM_010685	1.34e-08	1416344_at, 1416343_a_at
Abca1	ATP-binding cassette, sub-family A (ABC1), member 1	NM_013454	1.37e-08	1421840_at
Ntng1	netrin G1	NM_001163348 /// NM_001163349 /// NM_001163350 /// NM_001163351 /// NM_030699 //	1.38e-08	1449286_at
Soat1	sterol O-acyltransferase 1	NM_009230	1.38e-08	1417696_at, 1417695_a_at, 1417697_at
Myo1b	myosin IB	NM_001161817 /// NM_010863	1.43e-08	1448990_a_at, 1427450_x_at, 1448989_a_at, 1447364_x_at, 1459679_s_at
Prr18	proline rich region 18	NM_178774 /// NR_028280	1.43e-08	1435642_at
Fmnl2	formin-like 2	NM_172409	1.48e-08	1428579_at
Pacsin3	protein kinase C and casein kinase substrate in neurons 3	NM_028733 /// NM_030880	1.48e-08	1437834_s_at
Sox17	SRY-box containing gene 17	NM_011441	1.57e-08	1429177_x_at
Nceh1	arylacetamide deacetylase-like 1	NM_178772	1.59e-08	1455227_at
L1cam	L1 cell adhesion molecule	NM_008478	1.67e-08	1450435_at
Rapgef3	Rap guanine nucleotide exchange factor (GEF) 3	NM_144850	1.71e-08	1424470_a_at, 1437012_x_at
Cdh13	cadherin 13	NM_019707	1.78e-08	1434115_at, 1423551_at
E2f2	E2F transcription factor 2	NM_177733	1.8e-08	1455790_at
Gne	glucosamine	NM_015828	1.81e-08	1455583_at
Atp1a2	ATPase, Na+/K+ transporting, alpha 2 polypeptide	NM_178405	1.84e-08	1443823_s_at, 1434893_at
Cd1d1	CD1d1 antigen	NM_007639	1.93e-08	1449130_at, 1449131_s_at
Ttbk2	tau tubulin kinase 2	NM_001024856 /// NM_001024857 /// NM_080788	1.94e-08	1428371_at
Fam125b	family with sequence similarity 125, member B	NM_175184	2.28e-08	1428122_s_at
Sema7a	sema domain, immunoglobulin domain (Ig), and GPI membrane anchor, (semaphorin) 7	NM_011352	2.28e-08	1459903_at
Sypl	synaptophysin-like protein	NM_013635 /// NM_198710	2.32e-08	1435082_at, 1422882_at, 1422879_at
Fgfrl1 /// LOC100046239	fibroblast growth factor receptor-like 1 /// similar to fibroblast growth factor	NM_001164259 /// NM_054071 /// XR_032457	2.34e-08	1447878_s_at, 1451912_a_at
Tmem45a	transmembrane protein 45a	NM_019631	2.34e-08	1422587_at
Enpp2	ectonucleotide pyrophosphatase/phosphodiesterase 2	NM_001136077 /// NM_015744	2.42e-08	1448136_at
Fam23a	family with sequence similarity 23, member A	NM_001081310	2.44e-08	1454399_at
Ctsc	cathepsin C	NM_009982	2.47e-08	1416382_at
Ccl25	chemokine (C-C motif) ligand 25	NM_009138	2.48e-08	1418777_at
Rnf180	ring finger protein 180	NM_027934	2.49e-08	1438306_at
Mfhas1	malignant fibrous histiocytoma amplified sequence 1	NM_001081279	2.56e-08	1429005_at
Fzd5	frizzled homolog 5 (Drosophila)	NM_001042659 /// NM_022721	2.76e-08	1455604_at
Serpina3n	serine (or cysteine) peptidase inhibitor, clade A, member 3N	NM_009252	2.82e-08	1419100_at
Pycr1	pyrroline-5-carboxylate reductase 1	NM_144795	3.01e-08	1424556_at
Habp2	hyaluronic acid binding protein 2	NM_146101	3.04e-08	1443696_s_at
Hebp2	heme binding protein 2	NM_019487	3.06e-08	1418917_at, 1449271_a_at
Ptprz1	protein tyrosine phosphatase, receptor type Z, polypeptide 1	NM_001081306	3.07e-08	1452284_at, 1427019_at
Gpr137b	G protein-coupled receptor 137B	NM_031999	3.1e-08	1450881_s_at
Cdo1	cysteine dioxygenase 1, cytosolic	NM_033037	3.11e-08	1448842_at
Acyp2	acylphosphatase 2, muscle type	NM_029344	3.13e-08	1427943_at
Tubb6	tubulin, beta 6	NM_026473	3.16e-08	1416431_at
1110003E01Rik	RIKEN cDNA 1110003E01 gene	NM_133697	3.29e-08	1435464_at
Prei4	preimplantation protein 4	NM_001042671 /// NM_001042672 /// NM_028802	3.33e-08	1437953_at, 1429144_at
Tspan5	tetraspanin 5	NM_019571	3.37e-08	1417179_at
Ugt1a1	UDP glucuronosyltransferase 1 family, polypeptide A1 /// UDP glycosyltransferase	NM_013701 /// NM_145079 /// NM_201410 /// NM_201641 /// NM_201642 /// NM_201643	3.39e-08	1426261_s_at, 1426260_a_at, 1424783_a_at
Ms4a4d	membrane-spanning 4-domains, subfamily A, member 4D	NM_025658	3.65e-08	1418990_at
Hnf4a	hepatic nuclear factor 4, alpha	NM_008261	3.75e-08	1427000_at, 1427001_s_at
Otc	ornithine transcarbamylase	NM_008769	3.86e-08	1420525_a_at, 1436615_a_at
LOC100044234 /// Nptx2	hypothetical protein LOC100044234 /// neuronal pentraxin 2	NM_016789 /// XM_001471688	3.9e-08	1420720_at
Fam101b	family with sequence similarity 101, member B	XM_893392 /// XM_983541	4.24e-08	1456603_at, 1429764_at
Gstm5	glutathione S-transferase, mu 5	NM_010360	4.28e-08	1416842_at
Dpt	dermatopontin	NM_019759	4.37e-08	1418511_at
Tm4sf5	transmembrane 4 superfamily member 5	NM_029360 /// XM_001471756	4.38e-08	1424445_at
Slc26a3	solute carrier family 26, member 3	NM_021353	4.39e-08	1429467_s_at, 1421445_at, 1427547_a_at
Elovl6	ELOVL family member 6, elongation of long chain fatty acids (yeast)	NM_130450	4.4e-08	1417403_at, 1417404_at
Ttll7	tubulin tyrosine ligase-like family, member 7	NM_027594 /// XM_001005473 /// XM_991015	4.41e-08	1455377_at
Ptplad2	protein tyrosine phosphatase-like A domain containing 2	NM_025760	4.58e-08	1450967_at
Cmtm8	CKLF-like MARVEL transmembrane domain containing 8	NM_027294	4.59e-08	1427964_at
Cpn1	carboxypeptidase N, polypeptide 1	NM_030703	4.64e-08	1417745_at
Psapl1	prosaposin-like 1	NM_175249	4.68e-08	1440186_s_at
Tmem173	transmembrane protein 173	NM_028261 /// XM_128954 /// XM_892499 /// XM_900126 /// XM_910347 /// XM_921603	4.71e-08	1447621_s_at
Pea15a	phosphoprotein enriched in astrocytes 15A	NM_011063	4.84e-08	1416406_at, 1416407_at
Cdkn1c	cyclin-dependent kinase inhibitor 1C (P57)	NM_001161624 /// NM_009876	4.88e-08	1417649_at
Dmbt1	deleted in malignant brain tumors 1	NM_007769	5.01e-08	1418287_a_at
1110012J17Rik	RIKEN cDNA 1110012J17 gene	NM_001114098 /// NM_172963	5.07e-08	1429053_at
Gm239	predicted gene 239	NM_001033333	5.14e-08	1447416_at
9130008F23Rik	RIKEN cDNA 9130008F23 gene	NM_027834	5.16e-08	1430221_at
B4galnt1	beta-1,4-N-acetyl-galactosaminyl transferase 1	NM_008080 /// NM_027739	5.34e-08	1418655_at
Cisd3	CDGSH iron sulfur domain 3	NM_001085500 /// XM_126589 /// XM_895143 /// XM_914586 /// XM_923326	5.37e-08	1435017_at
Pdss1	prenyl (solanesyl) diphosphate synthase, subunit 1	NM_019501	5.4e-08	1431893_a_at
Fam89a	family with sequence similarity 89, member A	NM_001081120	5.58e-08	1427356_at
Cldn15	claudin 15	NM_021719	5.67e-08	1418920_at
Mmp7	matrix metallopeptidase 7	NM_010810	5.68e-08	1449478_at
Ydjc	YdjC homolog (bacterial)	NM_026940	5.83e-08	1428550_at
Pcdhb9	protocadherin beta 9	NM_053134	6.17e-08	1422640_at
Rem2	rad and gem related GTP binding protein 2	NM_080726	6.21e-08	1457651_x_at
Maged1	melanoma antigen, family D, 1	NM_019791	6.22e-08	1450062_a_at
Tbc1d16	TBC1 domain family, member 16	NM_172443	6.4e-08	1435763_at
Dcn	decorin	NM_007833	6.45e-08	1449368_at
Syt11	synaptotagmin XI	NM_018804	6.68e-08	1455176_a_at, 1456464_x_at
Zc3h12c	zinc finger CCCH type containing 12C	NM_001162921 /// XM_146893 /// XM_917341	6.83e-08	1437111_at, 1444402_at
St8sia6	ST8 alpha-N-acetyl-neuraminide alpha-2,8-sialyltransferase 6	NM_145838	6.98e-08	1456147_at, 1438566_at, 1456440_s_at
Cgnl1	cingulin-like 1	NM_026599 /// XM_001003992	7.19e-08	1452309_at
Anxa13	annexin A13	NM_027211	7.2e-08	1424959_at
Upk1b	uroplakin 1B	NM_178924	7.31e-08	1435831_at, 1455464_x_at
Vdr	vitamin D receptor	NM_009504	7.56e-08	1418176_at, 1418175_at
A530088H08Rik	RIKEN cDNA A530088H08 gene	NM_178656	7.66e-08	1447493_at, 1440581_at
Dnajc12	DnaJ (Hsp40) homolog, subfamily C, member 12	NM_013888	7.66e-08	1417441_at
Myo15b	myosin XVB	XM_981651 /// XM_981684	7.68e-08	1427203_at
Aadac	arylacetamide deacetylase (esterase)	NM_023383	7.75e-08	1448813_at
Cd244	CD244 natural killer cell receptor 2B4	NM_018729	8.03e-08	1449991_at
Hspb8	heat shock protein 8	NM_030704	8.09e-08	1417013_at
6720475J19Rik	RIKEN cDNA 6720475J19 gene	XM_001474896 /// XM_001481296	8.17e-08	1423071_x_at
Ldlrad3	low density lipoprotein receptor class A domain containing 3	NM_178886	8.3e-08	1438666_at
Sema4g	sema domain, immunoglobulin domain (Ig), transmembrane domain (TM) and short cyt	NM_011976	8.39e-08	1449202_at
Upb1	ureidopropionase, beta	NM_133995	8.47e-08	1460244_at
Ttc9	tetratricopeptide repeat domain 9	NM_001033149	9.12e-08	1436237_at
Col3a1	collagen, type III, alpha 1	NM_009930	9.23e-08	1427884_at, 1427883_a_at
Sema3e	sema domain, immunoglobulin domain (Ig), short basic domain, secreted, (semaphor	NM_011348	9.27e-08	1442226_at, 1419717_at
Foxa3	forkhead box A3	NM_008260	9.81e-08	1431900_a_at
Plekhb1	pleckstrin homology domain containing, family B (evectins) member 1	NM_001163182 /// NM_001163183 /// NM_001163184 /// NM_001163185 /// NM_001163186	9.86e-08	1416178_a_at
Rdh9	retinol dehydrogenase 9	NM_153133	9.99e-08	1427963_s_at
Thbs1	thrombospondin 1	NM_011580	1e-07	1460302_at
Agmat	agmatine ureohydrolase (agmatinase)	NM_001081408	1.01e-07	1427214_at
C630043F03Rik	RIKEN cDNA C630043F03 gene	NR_027923	1.02e-07	1433762_at
9130208D14Rik	RIKEN cDNA 9130208D14 gene	XM_620545 /// XM_908865	1.03e-07	1440922_at
H19	H19 fetal liver mRNA	NR_001592	1.03e-07	1448194_a_at
Pde3b	phosphodiesterase 3B, cGMP-inhibited	NM_011055	1.07e-07	1433694_at
Cnn3 /// LOC100047856	calponin 3, acidic /// similar to calponin 3, acidic	NM_028044 /// XM_001479297	1.08e-07	1426724_at, 1436759_x_at
Itm2c	integral membrane protein 2C	NM_022417	1.15e-07	1415961_at
Entpd3	ectonucleoside triphosphate diphosphohydrolase 3	NM_178676	1.22e-07	1434049_at
Myo1a	myosin IA	NM_001081219	1.27e-07	1429805_at
Bex1	brain expressed gene 1	NM_009052	1.34e-07	1448595_a_at
Cd302	CD302 antigen	NM_025422	1.35e-07	1448919_at
Limd2	LIM domain containing 2	NM_172397	1.35e-07	1456377_x_at
Nkd1	naked cuticle 1 homolog (Drosophila)	NM_001163660 /// NM_027280	1.35e-07	1417278_a_at, 1429506_at
Bmp7	bone morphogenetic protein 7	NM_007557	1.36e-07	1418910_at
Eps8l3	EPS8-like 3	NM_133867	1.36e-07	1448798_at
Ero1lb	ERO1-like beta (S. cerevisiae)	NM_026184	1.36e-07	1434714_at
AI467606	expressed sequence AI467606	NM_178901	1.37e-07	1433465_a_at
Arrb1	arrestin, beta 1	NM_177231 /// NM_178220	1.39e-07	1460444_at
Col1a2	collagen, type I, alpha 2	NM_007743	1.39e-07	1423110_at, 1450857_a_at
Aqp5 /// LOC100046616	aquaporin 5 /// similar to aquaporin 5	NM_009701 /// XM_001476512	1.44e-07	1418818_at
Nrarp	Notch-regulated ankyrin repeat protein	NM_025980	1.44e-07	1417985_at
Fam132a	family with sequence similarity 132, member A	NM_026125	1.45e-07	1439422_a_at
Mtmr10	myotubularin related protein 10	NM_172742	1.53e-07	1452288_at
Sfrp1	secreted frizzled-related protein 1	NM_013834	1.54e-07	1428136_at
Twsg1	twisted gastrulation homolog 1 (Drosophila)	NM_023053	1.55e-07	1450388_s_at
Stk38l	serine/threonine kinase 38 like	NM_172734	1.59e-07	1435878_at
Slc25a4	solute carrier family 25 (mitochondrial carrier, adenine nucleotide translocator	NM_007450	1.62e-07	1434897_a_at, 1455069_x_at
Alpi	alkaline phosphatase, intestinal	NM_001081082	1.69e-07	1431077_at
Ccdc3	coiled-coil domain containing 3	NM_028804	1.7e-07	1428549_at
BC018465	cDNA sequence BC018465	NM_144890	1.81e-07	1425046_at
LOC631806 /// Znrf3	similar to Goliath homolog precursor (Ring finger protein 130) (R-goliath) /// z	NM_001080924 /// XM_909696	1.81e-07	1435608_at
Stox2	storkhead box 2	NM_001114311 /// NM_175162	1.81e-07	1447624_s_at
Tuba1a	tubulin, alpha 1A	NM_011653	1.81e-07	1418884_x_at
Il6	interleukin 6	NM_031168	1.82e-07	1450297_at
3110043O21Rik	RIKEN cDNA 3110043O21 gene	NM_001081343	1.85e-07	1428468_at
Ltf	lactotransferrin	NM_008522	1.87e-07	1450009_at
Prmt6	protein arginine N-methyltransferase 6	NM_178891 /// NR_024139	1.89e-07	1425059_at
Cd177	CD177 antigen	NM_026862	1.97e-07	1424509_at
Gna14	guanine nucleotide binding protein, alpha 14	NM_008137	1.97e-07	1449848_at, 1447791_s_at, 1420385_at
Abi2	abl-interactor 2	NM_198127	1.99e-07	1436984_at, 1433985_at
Kctd12	potassium channel tetramerisation domain containing 12	NM_177715	1.99e-07	1434881_s_at
Notum	notum pectinacetylesterase homolog (Drosophila)	NM_175263	1.99e-07	1451857_a_at
C1s /// LOC100044326	complement component 1, s subcomponent /// similar to Complement component 1, s	NM_001097617 /// NM_144938 /// XR_030514	2.02e-07	1424041_s_at
Pdgfrl	platelet-derived growth factor receptor-like	NM_026840	2.03e-07	1428896_at
Mecom	MDS1 and EVI1 complex locus	NM_007963 /// NM_021442	2.07e-07	1438325_at
4631416L12Rik	RIKEN cDNA 4631416L12 gene	NM_001081295	2.08e-07	1429185_at
Dner	delta/notch-like EGF-related receptor	NM_152915	2.1e-07	1456379_x_at, 1423671_at
Hsd11b1	hydroxysteroid 11-beta dehydrogenase 1	NM_001044751 /// NM_008288	2.13e-07	1449038_at
Ift122	intraflagellar transport 122 homolog (Chlamydomonas)	NM_031177	2.18e-07	1441259_s_at
Plac8	placenta-specific 8	NM_139198	2.18e-07	1451335_at
Nr5a2	nuclear receptor subfamily 5, group A, member 2	NM_001159769 /// NM_030676	2.34e-07	1420410_at
Fst	follistatin	NM_008046	2.42e-07	1434458_at
Mst1r	macrophage stimulating 1 receptor (c-met-related tyrosine kinase)	NM_009074	2.45e-07	1420461_at
Mboat1	membrane bound O-acyltransferase domain containing 1	NM_153546	2.5e-07	1441824_at, 1435323_a_at
Gpld1	glycosylphosphatidylinositol specific phospholipase D1	NM_008156	2.51e-07	1418050_at
Mapk13	mitogen-activated protein kinase 13	NM_011950	2.53e-07	1448871_at
Spin2	spindlin family, member 2	NM_001005370	2.6e-07	1455297_at
Apcdd1	adenomatosis polyposis coli down-regulated 1	NM_133237	2.7e-07	1454822_x_at, 1449070_x_at
Palmd	palmdelphin	NM_023245	2.76e-07	1417251_at
Bcl2l11	BCL2-like 11 (apoptosis facilitator)	NM_009754 /// NM_207680 /// NM_207681	2.78e-07	1456005_a_at
Trim31	tripartite motif-containing 31	NM_146077	2.8e-07	1425308_at
Capn6	calpain 6	NM_007603	2.83e-07	1450429_at
Pcdhb16	protocadherin beta 16	NM_053141	2.83e-07	1441994_at
Lrp1	low density lipoprotein receptor-related protein 1	NM_008512	2.85e-07	1448655_at
Fhl1	four and a half LIM domains 1	NM_001077361 /// NM_001077362 /// NM_010211	2.86e-07	1417872_at
Armcx3	armadillo repeat containing, X-linked 3	NM_027870	2.89e-07	1424373_at, 1460359_at
Maoa	monoamine oxidase A	NM_173740	2.89e-07	1428667_at
Nrn1	neuritin 1	NM_153529	3.04e-07	1428393_at
Mboat2	membrane bound O-acyltransferase domain containing 2	NM_001083341 /// NM_026037	3.28e-07	1425029_a_at
Sorcs2	sortilin-related VPS10 domain containing receptor 2	NM_030889	3.29e-07	1419358_at
Vipr1	vasoactive intestinal peptide receptor 1	NM_011703	3.34e-07	1455555_at
Amotl1	angiomotin-like 1	NM_001081395	3.37e-07	1455247_at, 1428785_at
Nlrp6	NLR family, pyrin domain containing 6	NM_001081389	3.44e-07	1427369_at
Gp1bb /// Sept5	glycoprotein Ib, beta polypeptide /// septin 5	NM_001001999 /// NM_010327 /// NM_213614	3.46e-07	1452357_at
Odz4	odd Oz/ten-m homolog 4 (Drosophila)	NM_011858	3.48e-07	1434530_at, 1455993_at
Fhod1	formin homology 2 domain containing 1	NM_177699	3.53e-07	1435557_at
Chad	chondroadherin	NM_007689	3.71e-07	1420569_at
Ifitm1	interferon induced transmembrane protein 1	NM_001112715 /// NM_026820	3.74e-07	1424254_at
Tbcel	tubulin folding cofactor E-like	NM_173038	3.82e-07	1454930_at, 1434330_at
Pld3	phospholipase D family, member 3	NM_011116	3.83e-07	1416013_at
Plcb1	phospholipase C, beta 1	NM_001145830 /// NM_019677	3.9e-07	1435043_at
Selenbp1	selenium binding protein 1	NM_009150	3.94e-07	1450699_at
Depdc7	DEP domain containing 7	NM_144804	3.99e-07	1424303_at
Cyp2s1	cytochrome P450, family 2, subfamily s, polypeptide 1	NM_028775	4e-07	1428283_at
Pnliprp2	pancreatic lipase-related protein 2	NM_011128	4.01e-07	1448186_at, 1437438_x_at
Acsl4	acyl-CoA synthetase long-chain family member 4	NM_001033600 /// NM_019477 /// NM_207625	4.02e-07	1433531_at
Ms4a8a	membrane-spanning 4-domains, subfamily A, member 8A	NM_022430	4.05e-07	1418797_at
LOC640441 /// Thbs1	similar to thrombospondin 1 /// thrombospondin 1	NM_011580 /// XM_917391	4.06e-07	1450377_at, 1421811_at
Lgals4	lectin, galactose binding, soluble 4	NM_010706	4.13e-07	1451336_at
Lgals3	lectin, galactose binding, soluble 3	NM_001145953 /// NM_010705	4.22e-07	1426808_at
Pdgfra	platelet derived growth factor receptor, alpha polypeptide	NM_001083316 /// NM_011058	4.24e-07	1421917_at, 1438946_at
Cryl1	crystallin, lambda 1	NM_030004	4.29e-07	1416795_at, 1447112_s_at
Igfbp7	insulin-like growth factor binding protein 7	NM_001159518 /// NM_008048	4.31e-07	1423584_at
Tmem64	transmembrane protein 64	NM_181401	4.4e-07	1433735_a_at, 1434307_at, 1454709_at
Creb3l2	cAMP responsive element binding protein 3-like 2	NM_178661	4.41e-07	1452381_at
Asb4	ankyrin repeat and SOCS box-containing 4	NM_023048	4.46e-07	1423422_at, 1433919_at
D630045J12Rik	RIKEN cDNA D630045J12 gene	XM_974678 /// XM_986853	4.52e-07	1455419_at
Foxc1	forkhead box C1	NM_008592	4.66e-07	1419486_at
Gvin1	GTPase, very large interferon inducible 1	NM_001039160 /// NM_029000	4.69e-07	1429184_at
Col5a2	collagen, type V, alpha 2	NM_007737	4.77e-07	1450625_at, 1422437_at
Zcchc11	zinc finger, CCHC domain containing 11	NM_175472	4.79e-07	1437395_at
Pla2g12b	phospholipase A2, group XIIB	NM_023530	4.93e-07	1419614_at
Rap1gap	Rap1 GTPase-activating protein	NM_001081155	5e-07	1428443_a_at
Casc4	cancer susceptibility candidate 4	NM_177054 /// NM_199038	5.05e-07	1433779_at, 1440248_at
Cd38	CD38 antigen	NM_007646	5.26e-07	1433741_at
Dixdc1	DIX domain containing 1	NM_178118	5.46e-07	1435207_at
Cdh2	cadherin 2	NM_007664	5.49e-07	1418815_at
Cttnbp2	cortactin binding protein 2	NM_080285	5.49e-07	1435435_at
Fam46c	family with sequence similarity 46, member C	NM_001142952 /// XR_001536 /// XR_002338 /// XR_005163	5.5e-07	1429682_at
Sult1b1	sulfotransferase family 1B, member 1	NM_019878	5.69e-07	1418940_at
Kit	kit oncogene	NM_001122733 /// NM_021099	5.71e-07	1452514_a_at
Alb	albumin	NM_009654	5.76e-07	1425260_at
5430407P10Rik	RIKEN cDNA 5430407P10 gene	NM_001159657 /// NM_144883	5.9e-07	1456210_at
BC026782	cDNA sequence BC026782	NM_001025575	5.97e-07	1425823_at
Igf1	insulin-like growth factor 1	NM_001111274 /// NM_001111275 /// NM_001111276 /// NM_010512 /// NM_184052	6.04e-07	1434413_at, 1419519_at, 1437401_at
Htra1	HtrA serine peptidase 1	NM_019564	6.06e-07	1416749_at, 1438251_x_at
Defa24	defensin, alpha, 24	NM_001024225	6.14e-07	1450631_x_at
Slc44a2	solute carrier family 44, member 2	NM_152808	6.14e-07	1438559_x_at, 1428065_at
Aldob	aldolase B, fructose-bisphosphate	NM_144903	6.25e-07	1451194_at
Ccl9	chemokine (C-C motif) ligand 9	NM_011338	6.37e-07	1417936_at
Dmxl2	Dmx-like 2	NM_172771 /// XM_358382 /// XM_917435	6.49e-07	1428749_at
Gpt2	glutamic pyruvate transaminase (alanine aminotransferase) 2	NM_173866	6.49e-07	1438385_s_at
Dach2	dachshund 2 (Drosophila)	NM_001142570 /// NM_033605	6.82e-07	1449823_at
Gp1bb	glycoprotein Ib, beta polypeptide	NM_001001999 /// NM_010327	6.93e-07	1422977_at
Plat	plasminogen activator, tissue	NM_008872	6.94e-07	1415806_at
Tmtc4	transmembrane and tetratricopeptide repeat containing 4	NM_028651	7.01e-07	1428113_at, 1432360_a_at
Mylk	myosin, light polypeptide kinase	NM_139300	7.04e-07	1425506_at, 1425505_at
Lgals2	lectin, galactose-binding, soluble 2	NM_025622	7.05e-07	1417079_s_at, 1417078_at
Dkk3	dickkopf homolog 3 (Xenopus laevis)	NM_015814	7.06e-07	1417312_at, 1448669_at
Mgst3	microsomal glutathione S-transferase 3	NM_025569	7.12e-07	1448300_at
Cyp2c65	cytochrome P450, family 2, subfamily c, polypeptide 65	NM_028191	7.14e-07	1429994_s_at
Acpp	acid phosphatase, prostate	NM_019807 /// NM_207668	7.18e-07	1441975_at
Fam19a2	family with sequence similarity 19, member A2	NM_182807	7.33e-07	1438007_at
Pik3r3	phosphatidylinositol 3 kinase, regulatory subunit, polypeptide 3 (p55)	NM_181585	7.35e-07	1456482_at
Gfi1	growth factor independent 1	NM_010278	7.46e-07	1417679_at
Maf	avian musculoaponeurotic fibrosarcoma (v-maf) AS42 oncogene homolog	NM_001025577	7.48e-07	1447849_s_at, 1456060_at
Naip1	NLR family, apoptosis inhibitory protein 1	NM_008670	7.49e-07	1425298_a_at
Fnbp1	formin binding protein 1	NM_001038700 /// NM_019406	7.53e-07	1453746_at
Slco2b1	solute carrier organic anion transporter family, member 2b1	NM_175316	7.82e-07	1433933_s_at
Nupr1	nuclear protein 1	NM_019738	7.86e-07	1419666_x_at, 1419665_a_at
Slc41a1	solute carrier family 41, member 1	NM_173865	8.17e-07	1460565_at
Sema6d	sema domain, transmembrane domain (TM), and cytoplasmic domain, (semaphorin) 6D	NM_172537 /// NM_199238 /// NM_199239 /// NM_199240 /// NM_199241	8.18e-07	1453055_at
Gpr64	G protein-coupled receptor 64	NM_001079847 /// NM_001079848 /// NM_001079857 /// NM_178712	8.27e-07	1439795_at
Zbtb20	zinc finger and BTB domain containing 20	NM_019778	8.38e-07	1437598_at
Metrnl	meteorin, glial cell differentiation regulator-like	NM_144797	8.54e-07	1424356_a_at
Ift57	intraflagellar transport 57 homolog (Chlamydomonas)	NM_028680	8.61e-07	1418929_at
Ifi30	interferon gamma inducible protein 30	NM_023065	8.89e-07	1422476_at
Pcdh24	protocadherin 24	NM_001033364	9.14e-07	1440218_at
Ank3	ankyrin 3, epithelial	NM_009670 /// NM_146005 /// NM_170687 /// NM_170688 /// NM_170689 /// NM_170690	9.24e-07	1452872_at
Arg2	arginase type II	NM_009705	9.52e-07	1438841_s_at, 1418847_at
Reep1	receptor accessory protein 1	NM_178608	9.78e-07	1433509_s_at
Sult1d1	sulfotransferase family 1D, member 1	NM_016771	9.81e-07	1448973_at, 1418138_at
Kif5c	kinesin family member 5C	NM_008449	9.84e-07	1455266_at
Slc37a3	solute carrier family 37 (glycerol-3-phosphate transporter), member 3	NM_028123	1e-06	1453915_a_at
1810007E14Rik	RIKEN cDNA 1810007E14 gene	NM_001145644 /// NM_025308 /// XM_001002941	1.01e-06	1418871_a_at
Fbn1	fibrillin 1	NM_007993	1.01e-06	1460208_at
Abcc3	ATP-binding cassette, sub-family C (CFTR/MRP), member 3	NM_029600	1.02e-06	1428988_at
Cxxc5	CXXC finger 5	NM_133687	1.02e-06	1448960_at
Otop2	otopetrin 2	NM_172801	1.02e-06	1443043_at
Ttc8	tetratricopeptide repeat domain 8	NM_029553 /// NM_198311	1.02e-06	1424410_at
Nedd9	neural precursor cell expressed, developmentally down-regulated gene 9	NM_001111324 /// NM_017464	1.03e-06	1437132_x_at
Il1rn	interleukin 1 receptor antagonist	NM_001039701 /// NM_001159562 /// NM_031167	1.04e-06	1451798_at, 1425663_at
Lum	lumican	NM_008524	1.05e-06	1423607_at
Arl4c /// LOC632433	ADP-ribosylation factor-like 4C /// similar to ADP-ribosylation factor-like prot	NM_177305 /// XM_906533	1.09e-06	1454788_at
Nbea	neurobeachin	NM_030595	1.09e-06	1452251_at
Gnai1	guanine nucleotide binding protein (G protein), alpha inhibiting 1	NM_010305	1.1e-06	1454959_s_at, 1434440_at
Syt7	synaptotagmin VII	NM_018801 /// NM_173067 /// NM_173068	1.1e-06	1441927_at
Plcb4	phospholipase C, beta 4	NM_013829	1.11e-06	1435771_at
9130404H23Rik	RIKEN cDNA 9130404H23 gene	XM_484657 /// XM_977317	1.13e-06	1458210_at
Irgm2	immunity-related GTPase family M member 2	NM_019440	1.13e-06	1417793_at
Slc3a1	solute carrier family 3, member 1	NM_009205	1.14e-06	1448741_at
Crem	cAMP responsive element modulator	NM_001110850 /// NM_001110851 /// NM_001110852 /// NM_001110853 /// NM_001110854	1.16e-06	1418322_at
Il23a	interleukin 23, alpha subunit p19	NM_031252	1.16e-06	1419529_at
Abp1	amiloride binding protein 1 (amine oxidase, copper-containing)	NM_001161621 /// NM_001161622 /// NM_029638	1.17e-06	1424600_at
Mmp10	matrix metallopeptidase 10	NM_019471	1.17e-06	1420450_at
Evl /// LOC100047333	Ena-vasodilator stimulated phosphoprotein /// similar to Ena-VASP-like	NM_001163394 /// NM_001163395 /// NM_001163396 /// NM_007965 /// XM_001478624 //	1.18e-06	1434920_a_at
Ifitm3	interferon induced transmembrane protein 3	NM_025378	1.18e-06	1423754_at
Prelid2	PRELI domain containing 2	NM_029942	1.18e-06	1436194_at
Rbm11	RNA binding motif protein 11	NM_198302	1.24e-06	1440531_at
Flrt3	fibronectin leucine rich transmembrane protein 3	NM_178382	1.25e-06	1453102_at
Fhod3	formin homology 2 domain containing 3	NM_175276	1.27e-06	1435551_at
Zbtb10	zinc finger and BTB domain containing 10	NM_177660 /// XM_001481285 /// XM_485202	1.31e-06	1436067_at
Ms4a10	membrane-spanning 4-domains, subfamily A, member 10	NM_023529	1.32e-06	1432453_a_at
1810020D17Rik	RIKEN cDNA 1810020D17 gene	NM_183251	1.34e-06	1451381_at
Adssl1	adenylosuccinate synthetase like 1	NM_007421	1.37e-06	1449383_at
Nr1h4	nuclear receptor subfamily 1, group H, member 4	NM_001163504 /// NM_001163700 /// NM_009108	1.37e-06	1419105_at
A4gnt	alpha-1,4-N-acetylglucosaminyltransferase	NM_001077424	1.38e-06	1458930_at
Nav1	neuron navigator 1	NM_173437	1.4e-06	1436907_at
Sema5a	sema domain, seven thrombospondin repeats (type 1 and type 1-like), transmembran	NM_009154	1.44e-06	1434776_at, 1437422_at
Ceacam12	carcinoembryonic antigen-related cell adhesion molecule 12	NM_001162523 /// NM_001162524 /// NM_026087	1.46e-06	1416777_at
Dkk2	dickkopf homolog 2 (Xenopus laevis)	NM_020265	1.48e-06	1420512_at
Clec2h	C-type lectin domain family 2, member h	NM_053165	1.52e-06	1424673_at, 1431240_at
Slit2	slit homolog 2 (Drosophila)	NM_178804	1.61e-06	1424659_at
9130409J20Rik	RIKEN cDNA 9130409J20 gene	XM_001000946 /// XM_976004	1.63e-06	1460517_at
Ifi27l2b	interferon, alpha-inducible protein 27 like 2B	NM_145449	1.63e-06	1425120_x_at
Ppp1r14d	protein phosphatase 1, regulatory (inhibitor) subunit 14D	NM_028104	1.66e-06	1417990_at
Pgcp	plasma glutamate carboxypeptidase	NM_018755 /// NM_176073	1.68e-06	1416441_at
Aldh1a3	aldehyde dehydrogenase family 1, subfamily A3	NM_053080	1.71e-06	1448789_at
Bmf	BCL2 modifying factor	NM_138313	1.77e-06	1454880_s_at
Fabp2	fatty acid binding protein 2, intestinal	NM_007980	1.79e-06	1418438_at
Mtap2	microtubule-associated protein 2	NM_001039934 /// NM_008632	1.81e-06	1434194_at
Ube2e2	ubiquitin-conjugating enzyme E2E 2 (UBC4/5 homolog, yeast)	NM_144839	1.82e-06	1424358_at
Nptx2	neuronal pentraxin 2	NM_016789	1.88e-06	1449960_at
Wif1	Wnt inhibitory factor 1	NM_011915	1.89e-06	1425425_a_at
Rassf10	Ras association (RalGDS/AF-6) domain family (N-terminal) member 10	NM_175279	1.92e-06	1457140_s_at
Isx	intestine specific homeobox	NM_027837	1.95e-06	1431922_at
Slc26a6	solute carrier family 26, member 6	NM_134420	1.96e-06	1416275_at
Crispld2	cysteine-rich secretory protein LCCL domain containing 2	NM_030209	2.05e-06	1434758_at, 1437056_x_at, 1460458_at
Pdzrn3	PDZ domain containing RING finger 3	NM_018884	2.06e-06	1416846_a_at
Klhl8	kelch-like 8 (Drosophila)	NM_178741	2.07e-06	1454637_at
Fxyd6	FXYD domain-containing ion transport regulator 6	NM_022004	2.13e-06	1417343_at
Prkg2	protein kinase, cGMP-dependent, type II	NM_008926	2.17e-06	1435460_at, 1435162_at
LOC100046560 /// Maged2	similar to melanoma antigen family D, 2 /// melanoma antigen, family D, 2	NM_030700 /// XM_001475499	2.18e-06	1426306_a_at
Slco5a1	solute carrier organic anion transporter family, member 5A1	NM_172841	2.23e-06	1440874_at
Ccl28	chemokine (C-C motif) ligand 28	NM_020279	2.29e-06	1455577_at
LOC100048346 /// Usp18	similar to ubiquitin specific protease UBP43 /// ubiquitin specific peptidase 18	NM_011909 /// XM_001480051	2.31e-06	1418191_at
Tinag	tubulointerstitial nephritis antigen	NM_012033	2.38e-06	1419314_at
Dapk2	death-associated protein kinase 2	NM_010019	2.43e-06	1451453_at
Hp	haptoglobin	NM_017370	2.45e-06	1448881_at
Cyp4f14	cytochrome P450, family 4, subfamily f, polypeptide 14	NM_022434	2.48e-06	1419559_at
Mttp	microsomal triglyceride transfer protein	NM_001163457 /// NM_008642	2.48e-06	1419400_at, 1419399_at
Bche	butyrylcholinesterase	NM_009738	2.5e-06	1436098_at
Fabp1	fatty acid binding protein 1, liver	NM_017399	2.58e-06	1448764_a_at, 1417556_at
Chst11	carbohydrate sulfotransferase 11	NM_021439	2.66e-06	1428902_at
Cyp11a1	cytochrome P450, family 11, subfamily a, polypeptide 1	NM_019779	2.66e-06	1439947_at
Tm6sf2	transmembrane 6 superfamily member 2	NM_181540	2.77e-06	1425079_at
Aldh1a1	aldehyde dehydrogenase family 1, subfamily A1	NM_013467	2.82e-06	1416468_at
Fgl1	fibrinogen-like protein 1	NM_145594	2.82e-06	1424599_at
Mecp2	methyl CpG binding protein 2	NM_001081979 /// NM_010788	2.9e-06	1438930_s_at
Tcf23	transcription factor 23	NM_053085	2.94e-06	1421078_at
Casp7	caspase 7	NM_007611	2.99e-06	1448659_at
Muc3	mucin 3, intestinal	XM_001478962 /// XM_355711	2.99e-06	1427374_at
Trim40	tripartite motif-containing 40	NM_001033235	3.06e-06	1457253_at
Pgp	phosphoglycolate phosphatase	NM_025954	3.09e-06	1452919_a_at
Bpnt1	bisphosphate 3'-nucleotidase 1	NM_011794	3.2e-06	1449211_at
Rnf186	ring finger protein 186	NM_025786	3.2e-06	1424794_at
Apod	apolipoprotein D	NM_007470	3.21e-06	1416371_at
Eif2ak3 /// LOC100047634	eukaryotic translation initiation factor 2 alpha kinase 3 /// similar to Eukaryo	NM_010121 /// XR_032896	3.21e-06	1449278_at
Hsd11b2	hydroxysteroid 11-beta dehydrogenase 2	NM_008289	3.23e-06	1416761_at
Capg	capping protein (actin filament), gelsolin-like	NM_001042534 /// NM_007599	3.24e-06	1450355_a_at
Hoxa5	homeo box A5	NM_010453	3.24e-06	1448926_at
Glcci1	glucocorticoid induced transcript 1	NM_133236	3.35e-06	1426218_at
1110032A04Rik	RIKEN cDNA 1110032A04 gene	NM_001164210 /// NM_133675	3.37e-06	1417803_at, 1417802_at
Spock2	sparc/osteonectin, cwcv and kazal-like domains proteoglycan 2	NM_052994	3.37e-06	1435026_at
Efemp1	epidermal growth factor-containing fibulin-like extracellular matrix protein 1	NM_146015	3.4e-06	1427183_at
Spdef	SAM pointed domain containing ets transcription factor	NM_013891	3.41e-06	1450220_a_at
Hck	hemopoietic cell kinase	NM_010407	3.48e-06	1449455_at
Ces6	carboxylesterase 6	NM_133960	3.51e-06	1449375_at
Col6a2	collagen, type VI, alpha 2	NM_146007	3.52e-06	1452250_a_at, 1426947_x_at
Slc16a5	solute carrier family 16 (monocarboxylic acid transporters), member 5	NM_001080934	3.54e-06	1434473_at
Enah	enabled homolog (Drosophila)	NM_001083120 /// NM_001083121 /// NM_008680 /// NM_010135	3.55e-06	1424801_at, 1424800_at
Napepld	N-acyl phosphatidylethanolamine phospholipase D	NM_178728	3.61e-06	1437872_at
Cacna2d1	calcium channel, voltage-dependent, alpha2/delta subunit 1	NM_001110843 /// NM_001110844 /// NM_001110845 /// NM_001110846 /// NM_009784	3.7e-06	1440397_at, 1433643_at
Mgp	matrix Gla protein	NM_008597	3.72e-06	1448416_at
Fam65b	family with sequence similarity 65, member B	NM_001080381 /// NM_029679 /// NM_178658	3.77e-06	1460555_at
Akr1c19	aldo-keto reductase family 1, member C19	NM_001013785	3.85e-06	1455454_at
Dmkn	dermokine	NM_028618 /// NM_172899	4.02e-06	1428781_at
Mlxipl	MLX interacting protein-like	NM_021455	4.04e-06	1419185_a_at
Spink4	serine peptidase inhibitor, Kazal type 4	NM_011463	4.09e-06	1427119_at
Ang4	angiogenin, ribonuclease A family, member 4	NM_177544	4.16e-06	1438364_x_at, 1440832_at
Slc39a8	solute carrier family 39 (metal ion transporter), member 8	NM_001135149 /// NM_001135150 /// NM_026228	4.23e-06	1416832_at
Wfdc15b	WAP four-disulfide core domain 15B	NM_001045554 /// NM_138685	4.24e-06	1419195_at
2200002K05Rik	RIKEN cDNA 2200002K05 gene	NM_026955	4.25e-06	1428400_at
Fcgrt	Fc receptor, IgG, alpha chain transporter	NM_010189	4.27e-06	1416978_at
Creb3l3	cAMP responsive element binding protein 3-like 3	NM_145365	4.32e-06	1424688_at
Lef1	lymphoid enhancer binding factor 1	NM_010703	4.34e-06	1454734_at
Ceacam10	carcinoembryonic antigen-related cell adhesion molecule 10	NM_007675	4.36e-06	1417074_at, 1448573_a_at
F5	coagulation factor V	NM_007976	4.47e-06	1449269_at, 1418907_at
Itga1	integrin alpha 1	NM_001033228	4.49e-06	1455251_at
Ramp1	receptor (calcitonin) activity modifying protein 1	NM_016894 /// NM_178401	4.5e-06	1417481_at
Cfi /// LOC100047470	complement component factor i /// similar to complement component factor i	NM_007686 /// XM_001478214	4.55e-06	1418724_at
Cpeb3	cytoplasmic polyadenylation element binding protein 3	NM_198300	4.64e-06	1456048_at
Tmed6	transmembrane emp24 protein transport domain containing 6	NM_025458	4.67e-06	1416490_at
Slc18a1	solute carrier family 18 (vesicular monoamine), member 1	NM_153054	4.75e-06	1426595_at
Map3k8	mitogen-activated protein kinase kinase kinase 8	NM_007746	4.82e-06	1419208_at
Ppargc1b	peroxisome proliferative activated receptor, gamma, coactivator 1 beta	NM_133249	4.84e-06	1449945_at
Hsd17b2	hydroxysteroid (17-beta) dehydrogenase 2	NM_008290	4.88e-06	1418352_at
Pcdhb20	protocadherin beta 20	NM_053145	4.93e-06	1449583_at
Casp1	caspase 1	NM_009807	4.96e-06	1449265_at
Dusp10	dual specificity phosphatase 10	NM_022019	4.96e-06	1417164_at
Far2	fatty acyl CoA reductase 2	NM_178797	5.02e-06	1435621_at, 1455889_at
Mtmr11	myotubularin related protein 11	NM_181409	5.11e-06	1460550_at
Tbc1d19	TBC1 domain family, member 19	NM_144517	5.15e-06	1424918_at
Rarb	retinoic acid receptor, beta	NM_011243	5.18e-06	1454906_at
Srpk2	serine/arginine-rich protein specific kinase 2	NM_009274	5.19e-06	1417134_at
5330417C22Rik	RIKEN cDNA 5330417C22 gene	NM_001033304	5.36e-06	1442113_at, 1427063_at
Ptgs1	prostaglandin-endoperoxide synthase 1	NM_008969	5.57e-06	1436448_a_at
Fmo2	flavin containing monooxygenase 2	NM_018881	5.59e-06	1435459_at, 1422905_s_at
Serping1	serine (or cysteine) peptidase inhibitor, clade G, member 1	NM_009776	5.67e-06	1416625_at
1190003M12Rik	RIKEN cDNA 1190003M12 gene	NM_026860	5.78e-06	1429286_at, 1438648_x_at
Col6a1	collagen, type VI, alpha 1	NM_009933	5.9e-06	1448590_at
Cubn	cubilin (intrinsic factor-cobalamin receptor)	NM_001081084	5.93e-06	1452270_s_at
Bnip3	BCL2/adenovirus E1B interacting protein 3	NM_009760	6.21e-06	1422470_at
Pcdhb7	protocadherin beta 7	NM_053132	6.29e-06	1449527_at
Armcx2	armadillo repeat containing, X-linked 2	NM_026139	6.51e-06	1456739_x_at, 1415780_a_at
Lhfp	lipoma HMGIC fusion partner	NM_175386	6.51e-06	1433776_at
Nrcam	neuron-glia-CAM-related cell adhesion molecule	NM_001146031 /// NM_176930	6.52e-06	1434709_at
Tmed8	transmembrane emp24 domain containing 8	NM_001033475	6.59e-06	1428854_at
Pcolce	procollagen C-endopeptidase enhancer protein	NM_008788	7.01e-06	1437165_a_at
Ogn	osteoglycin	NM_008760	7.2e-06	1419663_at
Lrrc19	leucine rich repeat containing 19	NM_175305	7.52e-06	1434915_s_at
Ereg	epiregulin	NM_007950	7.56e-06	1419431_at
Cbr3	carbonyl reductase 3	NM_173047	7.67e-06	1427912_at
Lect2	leukocyte cell-derived chemotaxin 2	NM_010702	7.69e-06	1449492_a_at
Anxa10	annexin A10	NM_001136089 /// NM_011922	7.85e-06	1449426_a_at, 1430443_at
Esyt3	extended synaptotagmin-like protein 3	NM_177775	7.94e-06	1456481_at
Calml4	calmodulin-like 4	NM_001102468 /// NM_138304	8.28e-06	1424713_at
Coro2a	coronin, actin binding protein 2A	NM_178893	8.34e-06	1452367_at
Fam129a	family with sequence similarity 129, member A	NM_022018	8.43e-06	1454942_at, 1422567_at
C77370	expressed sequence C77370	NM_001077354	8.57e-06	1440910_at
Ephx2	epoxide hydrolase 2, cytoplasmic	NM_007940	8.58e-06	1448499_a_at
Tnfsf13b	tumor necrosis factor (ligand) superfamily, member 13b	NM_033622	8.72e-06	1460255_at
Prlr	prolactin receptor	NM_011169	9e-06	1437397_at
Anxa8	annexin A8	NM_013473	9.07e-06	1417732_at, 1425789_s_at
Col5a1	collagen, type V, alpha 1	NM_015734	9.12e-06	1434479_at, 1416740_at
Clrn3	clarin 3	NM_178669	9.48e-06	1434345_at
Gulo	gulonolactone (L-) oxidase	NM_178747	9.6e-06	1451297_at
Pparg	peroxisome proliferator activated receptor gamma	NM_001127330 /// NM_011146	9.67e-06	1420715_a_at
Zg16	zymogen granule protein 16	NM_026918	9.79e-06	1434137_x_at, 1428359_s_at, 1428358_at
AI747448	expressed sequence AI747448	NM_001033199	9.84e-06	1439796_at
Ctsh	cathepsin H	NM_007801	1.02e-05	1443814_x_at
Sox6	SRY-box containing gene 6	NM_001025559 /// NM_001025560 /// NM_011445	1.03e-05	1447655_x_at, 1427677_a_at
Tpd52l1	tumor protein D52-like 1	NM_009413	1.04e-05	1418412_at
Cdx1	caudal type homeo box 1	NM_009880	1.05e-05	1449582_at
Avil	advillin	NM_009635	1.06e-05	1419148_at
Ces5	carboxylesterase 5	NM_001163756 /// NM_172759	1.06e-05	1427137_at
Dpep1	dipeptidase 1 (renal)	NM_007876	1.08e-05	1435943_at
LOC100045163 /// Plbd1	similar to RIKEN cDNA 1100001H23 gene /// phospholipase B domain containing 1	NM_025806 /// XM_001473518	1.08e-05	1448786_at
Slc41a2	Solute carrier family 41, member 2	NM_177388	1.08e-05	1452445_at
2810405K02Rik	RIKEN cDNA 2810405K02 gene	NM_025582	1.13e-05	1423266_at
Prickle1	prickle like 1 (Drosophila)	NM_001033217	1.13e-05	1452249_at
Pik3cg	phosphoinositide-3-kinase, catalytic, gamma polypeptide	NM_001146200 /// NM_001146201 /// NM_020272	1.16e-05	1422707_at
Ly6e	lymphocyte antigen 6 complex, locus E	NM_001164036 /// NM_001164037 /// NM_001164038 /// NM_001164039 /// NM_001164040	1.18e-05	1453304_s_at
Msrb3	methionine sulfoxide reductase B3	NM_177092	1.19e-05	1454997_at
Mmp2	matrix metallopeptidase 2	NM_008610	1.26e-05	1416136_at, 1439364_a_at
Robo1	roundabout homolog 1 (Drosophila)	NM_019413	1.28e-05	1427231_at
Rab11fip5	RAB11 family interacting protein 5 (class I)	NM_001003955 /// NM_177466	1.3e-05	1434314_s_at
Hkdc1	hexokinase domain containing 1	NM_145419	1.31e-05	1425900_at
C1r /// C1rb	complement component 1, r subcomponent /// complement component 1, r subcomponen	NM_001113356 /// NM_023143 /// XM_001002804 /// XM_001480171	1.32e-05	1456437_x_at
Slc9a3	solute carrier family 9 (sodium/hydrogen exchanger), member 3	NM_001081060	1.32e-05	1441236_at
Slc1a4	solute carrier family 1 (glutamate/neutral amino acid transporter), member 4	NM_018861	1.35e-05	1456003_a_at
Slc39a5	solute carrier family 39 (metal ion transporter), member 5	NM_001136237 /// NM_028051 /// NM_028092	1.37e-05	1429523_a_at
Igfbp5	insulin-like growth factor binding protein 5	NM_010518	1.4e-05	1452114_s_at
Dgat1	diacylglycerol O-acyltransferase 1	NM_010046	1.42e-05	1418295_s_at
Ggh	gamma-glutamyl hydrolase	NM_010281 /// XM_989632	1.43e-05	1419595_a_at
Glcci1 /// Gm5815	glucocorticoid induced transcript 1 /// predicted gene 5815 /// similar to gluco	NM_133236 /// XM_001475372 /// XM_619479 /// XM_914705	1.44e-05	1451972_at
Mfsd4	major facilitator superfamily domain containing 4	NM_001114662 /// NM_172510	1.44e-05	1436021_at, 1455531_at
Dhrs11	dehydrogenase/reductase (SDR family) member 11	NM_177564	1.45e-05	1425704_at
Gif	gastric intrinsic factor	NM_008118	1.46e-05	1419020_at
Pgm2l1	phosphoglucomutase 2-like 1	NM_027629	1.49e-05	1456478_at, 1452841_at
Fam118a	family with sequence similarity 118, member A	NM_133750 /// NM_177067	1.51e-05	1448678_at
Reg1	regenerating islet-derived 1	NM_009042	1.51e-05	1415905_at
Sytl2	synaptotagmin-like 2	NM_001040085 /// NM_001040086 /// NM_001040087 /// NM_001040088 /// NM_031394	1.51e-05	1421594_a_at
Itpk1	inositol 1,3,4-triphosphate 5/6 kinase	NM_172584	1.52e-05	1426733_at
Etv5	ets variant gene 5	NM_023794	1.53e-05	1428142_at
Slc16a12	solute carrier family 16 (monocarboxylic acid transporters), member 12	NM_172838	1.53e-05	1434188_at
Pde4b	phosphodiesterase 4B, cAMP specific	NM_019840	1.58e-05	1422474_at
Atp11a	ATPase, class VI, type 11A	NM_015804	1.62e-05	1456388_at
Aldh1b1	aldehyde dehydrogenase 1 family, member B1	NM_028270	1.66e-05	1451260_at
4933431E20Rik	RIKEN cDNA 4933431E20 gene	NM_177858 /// NR_015459	1.68e-05	1434497_at
Fbp1	fructose bisphosphatase 1	NM_019395	1.68e-05	1448470_at
Cilp	cartilage intermediate layer protein, nucleotide pyrophosphohydrolase	NM_173385	1.71e-05	1457296_at
Pcdhb3	protocadherin beta 3	NM_053128 /// XM_001476050	1.71e-05	1420429_at
Pdgfrb	platelet derived growth factor receptor, beta polypeptide	NM_001146268 /// NM_008809	1.72e-05	1436970_a_at
Apobec2	apolipoprotein B mRNA editing enzyme, catalytic polypeptide 2	NM_009694	1.75e-05	1417889_at
Scd1	stearoyl-Coenzyme A desaturase 1	NM_009127	1.75e-05	1415964_at
Gsta2	glutathione S-transferase, alpha 2 (Yc2)	NM_008182	1.76e-05	1421040_a_at
Igfbp1	insulin-like growth factor binding protein 1	NM_008341	1.76e-05	1418918_at
Usp54	ubiquitin specific peptidase 54	NM_030180	1.77e-05	1428731_at
Acat1	acetyl-Coenzyme A acetyltransferase 1	NM_144784	1.82e-05	1424182_at
Tgfbi	transforming growth factor, beta induced	NM_009369	1.84e-05	1448123_s_at, 1437463_x_at, 1456250_x_at
Prss32	protease, serine, 32	NM_027220	1.86e-05	1424689_at
Gstm3	glutathione S-transferase, mu 3	NM_010359	1.87e-05	1427474_s_at
Tmed3	transmembrane emp24 domain containing 3	NM_025360	1.94e-05	1416108_a_at
Pnliprp1	pancreatic lipase related protein 1	NM_018874	1.97e-05	1415777_at
Sepn1	selenoprotein N, 1	NM_029100	1.97e-05	1426680_at
Gcom1	GRINL1A complex locus	NM_001033208	2.05e-05	1455180_at
Grb14	growth factor receptor bound protein 14	NM_016719	2.05e-05	1417673_at
Mall	mal, T-cell differentiation protein-like	NM_145532	2.1e-05	1435693_at
Mmp3	matrix metallopeptidase 3	NM_010809	2.1e-05	1418945_at
A930038C07Rik	RIKEN cDNA A930038C07 gene	NM_172399	2.12e-05	1460465_at
Ugt2a3	UDP glucuronosyltransferase 2 family, polypeptide A3	NM_028094	2.18e-05	1450133_at
Fam55d	family with sequence similarity 55, member D	NM_172921	2.26e-05	1456111_at
Npc1l1	NPC1-like 1	NM_207242	2.31e-05	1438514_at
Prkacb	protein kinase, cAMP dependent, catalytic, beta	NM_001164198 /// NM_001164199 /// NM_001164200 /// NM_011100	2.31e-05	1420611_at
Col4a2	collagen, type IV, alpha 2	NM_009932	2.35e-05	1424051_at
Tmem184c	transmembrane protein 184C	NM_145599	2.37e-05	1426628_at
Agr2	anterior gradient 2 (Xenopus laevis)	NM_011783	2.39e-05	1419268_at
Vldlr	very low density lipoprotein receptor	NM_001161420 /// NM_013703	2.4e-05	1435893_at, 1417900_a_at, 1434465_x_at
Ehhadh	enoyl-Coenzyme A, hydratase/3-hydroxyacyl Coenzyme A dehydrogenase	NM_023737	2.46e-05	1448382_at
Pfkp	phosphofructokinase, platelet	NM_019703	2.46e-05	1416069_at
Snord123	small nucleolar RNA, C/D box 123	XM_001475347 /// XM_001475444	2.47e-05	1429027_at
Minpp1	multiple inositol polyphosphate histidine phosphatase 1	NM_010799	2.5e-05	1429750_at
Saa3	serum amyloid A 3	NM_011315	2.52e-05	1450826_a_at
Slc6a20a	solute carrier family 6 (neurotransmitter transporter), member 20A	NM_139142	2.69e-05	1427221_at
Fgfbp1	fibroblast growth factor binding protein 1	NM_008009	2.71e-05	1419086_at
Hist1h4a /// Hist1h4b /// Hist1h4c	histone cluster 1, H4a /// histone cluster 1, H4b /// histone cluster 1, H4c ///	NM_153173 /// NM_175656 /// NM_175657 /// NM_178192 /// NM_178193 /// NM_178208	2.74e-05	1422948_s_at
Pik3r1	phosphatidylinositol 3-kinase, regulatory subunit, polypeptide 1 (p85 alpha)	NM_001024955 /// NM_001077495	2.78e-05	1425514_at
Rgs13	regulator of G-protein signaling 13	NM_153171	2.81e-05	1442263_at
Igfbp2	insulin-like growth factor binding protein 2	NM_008342	2.84e-05	1454159_a_at
Gsta1 /// Gsta2	glutathione S-transferase, alpha 1 (Ya) /// glutathione S-transferase, alpha 2 (	NM_008181 /// NM_008182	2.88e-05	1421041_s_at
Hey1	hairy/enhancer-of-split related with YRPW motif 1	NM_010423	2.88e-05	1415999_at
Serpine2	serine (or cysteine) peptidase inhibitor, clade E, member 2	NM_009255	2.92e-05	1416666_at
Amy1	amylase 1, salivary	NM_001110505 /// NM_007446	2.95e-05	1417765_a_at
Mmd	monocyte to macrophage differentiation-associated	NM_026178	2.98e-05	1423488_at
Kif26b	kinesin family member 26B	NM_001161665 /// NM_177724 /// NM_177757	2.99e-05	1440990_at
Nptx1	neuronal pentraxin 1	NM_008730	3.3e-05	1434877_at
Sorbs2	sorbin and SH3 domain containing 2	NM_172752	3.34e-05	1437197_at
Ces2 /// Gm9756	carboxylesterase 2 /// predicted gene 9756	NM_145603 /// XR_002069	3.35e-05	1424245_at
Afm	afamin	NM_145146	3.4e-05	1427440_a_at
Ctss	cathepsin S	NM_021281	3.42e-05	1448591_at
Snn	stannin	NM_009223	3.48e-05	1452789_at
Bach2	BTB and CNC homology 2	NM_001109661 /// NM_007521	3.5e-05	1436515_at
Pcdhb17	protocadherin beta 17	NM_053142	3.62e-05	1448933_at
Dennd5a	DENN/MADD domain containing 5A	NM_021494	3.63e-05	1424015_at
Hist3h2a	histone cluster 3, H2a	NM_178218	3.65e-05	1455712_at
AY761184	cDNA sequence AY761184	NM_001007582	3.67e-05	1429378_x_at
Adamdec1	ADAM-like, decysin 1	NM_021475	3.72e-05	1419476_at
D630039A03Rik	RIKEN cDNA D630039A03 gene	NM_178727	3.74e-05	1437085_at
Rgs17	regulator of G-protein signaling 17	NM_001161822 /// NM_019958	3.76e-05	1450693_at, 1439779_at
Prkd1	protein kinase D1	NM_008858	3.77e-05	1447623_s_at, 1422673_at
Frem2	Fras1 related extracellular matrix protein 2	NM_172862	3.79e-05	1457038_at
2310042E22Rik	RIKEN cDNA 2310042E22 gene	NM_025634	3.8e-05	1423494_at
Abat	4-aminobutyrate aminotransferase	NM_172961	4.19e-05	1433855_at
Col4a1	collagen, type IV, alpha 1	NM_009931	4.2e-05	1452035_at, 1426348_at
Apob	apolipoprotein B	NM_009693	4.27e-05	1455593_at, 1457554_at
Slc14a1	solute carrier family 14 (urea transporter), member 1	NM_028122	4.31e-05	1428114_at
Vopp1	vesicular, overexpressed in cancer, prosurvival protein 1	NM_146168	4.35e-05	1451127_at
Col6a3	collagen, type VI, alpha 3	XM_001474562 /// XM_897036	4.37e-05	1424131_at
Car13	carbonic anhydrase 13	NM_024495	4.49e-05	1421308_at, 1421307_at
Emilin1	elastin microfibril interfacer 1	NM_133918	4.79e-05	1416414_at
Meis2	Meis homeobox 2	NM_001136072 /// NM_001159567 /// NM_001159568 /// NM_001159569 /// NM_001159570	4.79e-05	1440091_at
Rcn1	reticulocalbin 1	NM_009037	4.83e-05	1417090_at
Olfm4	olfactomedin 4	NM_001030294	4.9e-05	1437060_at
Mug1	murinoglobulin 1	NM_008645	4.93e-05	1417835_at
Vnn1	vanin 1	NM_011704	4.98e-05	1418486_at, 1447845_s_at
2010011I20Rik	RIKEN cDNA 2010011I20 gene	NM_025912	5.05e-05	1424694_at
Gpr137b /// Gpr137b-ps	G protein-coupled receptor 137B /// G protein-coupled receptor 137B, pseudogene	NM_031999 /// NR_003568 /// XM_001473441 /// XR_001658	5.12e-05	1439255_s_at
Cth	cystathionase (cystathionine gamma-lyase)	NM_145953	5.29e-05	1426243_at
Rragd	Ras-related GTP binding D	NM_027491	5.3e-05	1434909_at
Nid1	nidogen 1	NM_010917	5.32e-05	1416808_at
Abcg2	ATP-binding cassette, sub-family G (WHITE), member 2	NM_011920	5.33e-05	1422906_at
Ano9	anoctamin 9	NM_178381	5.36e-05	1453041_at
Cmbl	carboxymethylenebutenolidase-like (Pseudomonas)	NM_181588	5.4e-05	1451322_at
Irs1	insulin receptor substrate 1	NM_010570	5.55e-05	1423104_at
Stx1a	syntaxin 1A (brain)	NM_016801	5.96e-05	1437390_x_at
Nebl	nebulette	NM_028757	6.1e-05	1438452_at
Rgs2	regulator of G-protein signaling 2	NM_009061	6.21e-05	1447830_s_at, 1419248_at
Bcl2l15	BCLl2-like 15	NM_001142959 /// NM_001142960 /// XR_002337 /// XR_005162 /// XR_035396	6.27e-05	1452614_at
Slc16a1	solute carrier family 16 (monocarboxylic acid transporters), member 1	NM_009196	6.33e-05	1415802_at
LOC100046186 /// Ramp3	similar to receptor activity modifying protein 3 /// receptor (calcitonin) activ	NM_019511 /// XM_001475752	6.38e-05	1420401_a_at
Clca4	chloride channel calcium activated 4	NM_139148	6.39e-05	1451823_at
Armcx1	armadillo repeat containing, X-linked 1	NM_030066	6.6e-05	1425914_a_at
Diras2	DIRAS family, GTP-binding RAS-like 2	NM_001024474	6.9e-05	1455436_at
Serpinb11	serine (or cysteine) peptidase inhibitor, clade B (ovalbumin), member 11	NM_025867	6.96e-05	1449451_at
Scel	sciellin	NM_022886	7.24e-05	1422837_at
Slc12a8	solute carrier family 12 (potassium/chloride transporters), member 8	NM_001083902 /// NM_134251	7.4e-05	1458918_at, 1420334_at
Rasl11b	RAS-like, family 11, member B	NM_026878	7.42e-05	1423854_a_at
Matn2	matrilin 2	NM_016762	7.61e-05	1455978_a_at, 1419442_at
Klk1	kallikrein 1	NM_010639	7.77e-05	1448107_x_at, 1415837_at
Ceacam1	carcinoembryonic antigen-related cell adhesion molecule 1	NM_001039185 /// NM_001039186 /// NM_001039187 /// NM_011926	8.07e-05	1452532_x_at, 1425675_s_at, 1427711_a_at
Reg4	regenerating islet-derived family, member 4	NM_026328	8.43e-05	1418931_at
Lgi2	leucine-rich repeat LGI family, member 2	NM_144945	8.46e-05	1440147_at
Mogat2	monoacylglycerol O-acyltransferase 2	NM_177448	8.66e-05	1455099_at
Mxra8	matrix-remodelling associated 8	NM_024263	8.67e-05	1452330_a_at
Elk3	ELK3, member of ETS oncogene family	NM_013508 /// NM_205536	8.71e-05	1448797_at
Sult1c2	sulfotransferase family, cytosolic, 1C, member 2	NM_026935	8.74e-05	1449409_at
Abtb2	ankyrin repeat and BTB (POZ) domain containing 2	NM_178890	8.97e-05	1433453_a_at
Hist2h3c1	histone cluster 2, H3c1	NM_019469 /// NM_178216	8.98e-05	1442051_at
0610012G03Rik	RIKEN cDNA 0610012G03 gene	NR_027897 /// XM_914568 /// XR_035420	9.19e-05	1448540_a_at
LOC100045031 /// Tceal8	similar to transcription elongation factor A (SII)-like 8 /// transcription elon	NM_025703 /// XM_001473537	9.23e-05	1418171_at
Lrmp	lymphoid-restricted membrane protein	NM_008511	9.47e-05	1448409_at
Mup1 /// Mup10 /// Mup2	major urinary protein 1 /// major urinary protein 10 /// major urinary protein 2	NM_001039544 /// NM_001045550 /// NM_001122647 /// NM_001163010 /// NM_001163011	9.91e-05	1426154_s_at
Lmo2	LIM domain only 2	NM_001142335 /// NM_001142336 /// NM_001142337 /// NM_008505 /// XM_001479884	9.92e-05	1454086_a_at
Ahnak	AHNAK nucleoprotein (desmoyokin)	NM_001039959 /// NM_009643	0.000101335	1452217_at
D5Wsu178e	DNA segment, Chr 5, Wayne State University 178, expressed	NM_027652	0.000104144	1442069_at
Krt20	keratin 20	NM_023256	0.000109531	1426284_at
Gja1	gap junction protein, alpha 1	NM_010288	0.000112724	1437992_x_at, 1438945_x_at, 1415800_at, 1438650_x_at
Cpamd8 /// Mug-ps1	C3 and PZP-like, alpha-2-macroglobulin domain containing 8 /// murinoglobulin, p	NM_008645 /// NM_008646 /// NR_027619 /// XR_035729 /// XR_035731	0.000115175	1448854_s_at
Chrdl1	chordin-like 1	NM_001114385 /// NM_031258	0.000117495	1434201_at
Trim35	tripartite motif-containing 35	NM_029979	0.000123774	1454650_at
Pak3	p21 protein (Cdc42/Rac)-activated kinase 3	NM_008778	0.000126064	1435486_at
Col1a1	collagen, type I, alpha 1	NM_007742	0.000126931	1455494_at
Fn1	fibronectin 1	NM_010233	0.000129364	1437218_at, 1426642_at
Timp3	tissue inhibitor of metalloproteinase 3	NM_011595	0.000130875	1449335_at
Clca3	chloride channel calcium activated 3	NM_017474	0.000136223	1416306_at
Myo7a	myosin VIIA	NM_008663	0.000136711	1421385_a_at
Peg3	paternally expressed 3	NM_008817	0.000137499	1417355_at
Epb4.2	erythrocyte protein band 4.2	NM_013513	0.000138986	1417337_at
St18	suppression of tumorigenicity 18	NM_173868	0.000139908	1455123_at
Klhl13	kelch-like 13 (Drosophila)	NM_026167	0.000142615	1448269_a_at
Nfe2l3	nuclear factor, erythroid derived 2, like 3	NM_010903	0.000144504	1417520_at
Loxl2	lysyl oxidase-like 2	NM_033325 /// XM_001477940 /// XM_985073	0.000146346	1431004_at
Lama2	laminin, alpha 2	NM_008481	0.000146841	1426285_at
Slc27a2	solute carrier family 27 (fatty acid transporter), member 2	NM_011978	0.000150289	1416316_at
Akr1d1	aldo-keto reductase family 1, member D1	NM_145364	0.000164963	1455100_at
Sirpa	signal-regulatory protein alpha	NM_007547	0.000170614	1416985_at
Fam114a1	family with sequence similarity 114, member A1	NM_026667	0.000174445	1448648_at
Hmgn3	high mobility group nucleosomal binding domain 3	NM_026122 /// NM_175074	0.00017888	1434875_a_at
Gpx3	glutathione peroxidase 3	NM_001083929 /// NM_008161	0.000179881	1449106_at
Grem1	gremlin 1	NM_011824	0.000180775	1425357_a_at
Muc13	mucin 13, epithelial transmembrane	NM_010739	0.000180969	1419386_at
Sulf1	sulfatase 1	NM_172294	0.000181092	1438200_at
Abcg5	ATP-binding cassette, sub-family G (WHITE), member 5	NM_031884	0.000182237	1419393_at
Cideb	cell death-inducing DNA fragmentation factor, alpha subunit-like effector B	NM_009894	0.000183408	1418976_s_at
Chsy3	chondroitin sulfate synthase 3	NM_001081328	0.000184836	1429417_at
Ptn	pleiotrophin	NM_008973	0.000201677	1448254_at
Abpd	androgen binding protein delta	NM_001009952	0.000205595	1451704_at
Gpr137b-ps	G protein-coupled receptor 137B, pseudogene	NR_003568 /// XR_001658	0.000207627	1439256_x_at
Scpep1	serine carboxypeptidase 1	NM_029023	0.000209568	1455908_a_at
Prex2	phosphatidylinositol-3,4,5-trisphosphate-dependent Rac exchange factor 2	NM_001033636 /// NM_029525 /// XM_001475275	0.000211138	1436569_at
Lgals1	lectin, galactose binding, soluble 1	NM_008495	0.000215916	1419573_a_at, 1455439_a_at
Iapp	islet amyloid polypeptide	NM_010491	0.000223978	1437323_a_at
Mep1b	meprin 1 beta	NM_008586	0.000226024	1418215_at
Sri	sorcin	NM_001080974 /// NM_025618	0.000234701	1423155_at
Cryz	crystallin, zeta	NM_009968	0.000239323	1438610_a_at
Zfp229	zinc finger protein	XM_354987 /// XM_892560 /// XM_905706 /// XM_919516	0.00024014	1438349_at
Muc2	mucin 2	XM_001001905 /// XM_001473263 /// XM_975612	0.000243829	1428435_at
Egr3	early growth response 3	NM_018781	0.000254501	1436329_at
Clps	colipase, pancreatic	NM_025469	0.000255872	1415805_at, 1438612_a_at
Cldn1	claudin 1	NM_016674	0.000264799	1437932_a_at
Cym	chymosin	NM_001111143 /// XM_131138	0.00026714	1457271_at
Bdh1	3-hydroxybutyrate dehydrogenase, type 1	NM_001122683 /// NM_175177	0.000268103	1426959_at
2310057J18Rik	RIKEN cDNA 2310057J18 gene /// RIKEN cDNA 2310065H11 gene	NM_026336	0.000269717	1419643_s_at
Ggta1	glycoprotein galactosyltransferase alpha 1, 3	NM_001145821 /// NM_010283	0.000271777	1418483_a_at
Rbms3	RNA binding motif, single stranded interacting protein	NM_178660	0.00027318	1436937_at
Defcr-rs1	defensin related sequence cryptdin peptide (paneth cells)	NM_007844	0.000282749	1418550_x_at
Podxl	podocalyxin-like	NM_013723	0.000283411	1448688_at
Selm	selenoprotein M	NM_053267	0.000284393	1424394_at
Slc5a1	solute carrier family 5 (sodium/glucose cotransporter), member 1	NM_019810	0.000298782	1455431_at
C1r	complement component 1, r subcomponent	NM_023143	0.000301207	1417009_at
Slit3	Slit homolog 3 (Drosophila)	NM_011412	0.00030616	1427086_at
Sp4	trans-acting transcription factor 4	NM_009239	0.000310451	1437508_at
Ldhb	lactate dehydrogenase B	NM_008492	0.000320005	1434499_a_at
Ccl6	chemokine (C-C motif) ligand 6	NM_009139	0.000321134	1420249_s_at, 1417266_at
Antxr1	anthrax toxin receptor 1	NM_054041	0.000321793	1451446_at
Cd55	CD55 antigen	NM_010016	0.000328459	1460242_at, 1418762_at
Tacstd2	tumor-associated calcium signal transducer 2	NM_020047	0.00034371	1423323_at
Sparcl1	SPARC-like 1	NM_010097	0.000348521	1416114_at
Cabc1	chaperone, ABC1 activity of bc1 complex like (S. pombe)	NM_001163290 /// NM_023341	0.000354679	1417066_at
Slc40a1	solute carrier family 40 (iron-regulated transporter), member 1	NM_016917	0.00037657	1417061_at, 1448566_at
Col12a1	collagen, type XII, alpha 1	NM_007730	0.000376655	1434411_at
Plagl1	pleiomorphic adenoma gene-like 1	NM_009538	0.000393381	1426208_x_at
Lepr	leptin receptor	NM_001122899 /// NM_010704 /// NM_146146	0.000398214	1456156_at
Tnfaip2	tumor necrosis factor, alpha-induced protein 2	NM_009396	0.000415307	1438855_x_at
Spp1	secreted phosphoprotein 1	NM_009263	0.000415574	1449254_at
Lrig3	leucine-rich repeats and immunoglobulin-like domains 3	NM_177152	0.000425013	1430554_at
Expi	extracellular proteinase inhibitor	NM_007969	0.000429655	1417160_s_at
Rnase1	ribonuclease, RNase A family, 1 (pancreatic)	NM_011271	0.000435033	1416523_at
Arntl2	aryl hydrocarbon receptor nuclear translocator-like 2	NM_172309	0.000438411	1429688_at
Alox5ap	arachidonate 5-lipoxygenase activating protein	NM_009663	0.000440517	1452016_at
AI597468	expressed sequence AI597468	NM_001013028	0.000447429	1433897_at
Enpep	glutamyl aminopeptidase	NM_007934	0.000456249	1448649_at
Pde10a	phosphodiesterase 10A	NM_011866	0.000480335	1439618_at
Areg	amphiregulin	NM_009704	0.000532136	1421134_at
Clca1 /// Clca2	chloride channel calcium activated 1 /// chloride channel calcium activated 2	NM_009899 /// NM_030601	0.000537791	1460259_s_at
Acss2	acyl-CoA synthetase short-chain family member 2	NM_019811	0.00053857	1422478_a_at
BC048546	cDNA sequence BC048546	NM_001001179	0.000542083	1436503_at
Fastkd2	FAST kinase domains 2	NM_172422	0.00056361	1426741_a_at
Ckmt1	creatine kinase, mitochondrial 1, ubiquitous	NM_009897	0.000573068	1432418_a_at
Cxcl12	chemokine (C-X-C motif) ligand 12	NM_001012477 /// NM_013655 /// NM_021704	0.00057427	1448823_at
Ankrd29	ankyrin repeat domain 29	XM_001474217 /// XM_129028	0.000579372	1436294_at
Ces3	carboxylesterase 3	NM_053200	0.000590886	1435370_a_at
Ripply3	ripply3 homolog (zebrafish)	NM_133229	0.000646254	1420459_at
Loxl1	lysyl oxidase-like 1	NM_010729	0.000686665	1451978_at
Sparc	secreted acidic cysteine rich glycoprotein	NM_009242	0.00069312	1416589_at, 1448392_at
Apoa1	apolipoprotein A-I	NM_009692	0.00071712	1455201_x_at, 1438840_x_at, 1419233_x_at, 1419232_a_at
Dio2	deiodinase, iodothyronine, type II	NM_010050	0.000761798	1418937_at
Lpl	lipoprotein lipase	NM_008509	0.000779865	1415904_at
Efha2	EF-hand domain family, member A2	NM_030110 /// XM_001473089 /// XM_357872	0.000779972	1435400_at
Pdpn	podoplanin	NM_010329	0.000796661	1419309_at
Svep1	sushi, von Willebrand factor type A, EGF and pentraxin domain containing 1	NM_022814	0.000803707	1419182_at
LOC100047565 /// Mmd	similar to monocyte to macrophage differentiation-associated /// monocyte to mac	NM_026178 /// XM_001478410	0.000822093	1423489_at
Smoc2	SPARC related modular calcium binding 2	NM_022315	0.000851878	1415935_at
Adh6a	alcohol dehydrogenase 6A (class V)	NM_026945	0.000869375	1429608_at
Tnc	tenascin C	NM_011607	0.000878198	1416342_at
Mgat4c	mannosyl (alpha-1,3-)-glycoprotein beta-1,4-N-acetylglucosaminyltransferase, iso	NM_001162368 /// NM_001162369 /// NM_026243	0.00106435	1421178_at
Serpinb1a	serine (or cysteine) peptidase inhibitor, clade B, member 1a	NM_025429	0.00107833	1448301_s_at
Hpd	4-hydroxyphenylpyruvic acid dioxygenase	NM_008277	0.00110779	1424618_at
Adamts2	a disintegrin-like and metallopeptidase (reprolysin type) with thrombospondin ty	NM_175643	0.00114966	1435990_at, 1457058_at
Eea1	early endosome antigen 1	NM_001001932	0.00117906	1438045_at
C3	complement component 3	NM_009778	0.0011937	1423954_at
Ptgs2	prostaglandin-endoperoxide synthase 2	NM_011198	0.00125627	1417262_at
Dpyd	dihydropyrimidine dehydrogenase	NM_170778	0.00133794	1427946_s_at
Reg3b	regenerating islet-derived 3 beta	NM_011036	0.00133901	1416297_s_at
Abcc9	ATP-binding cassette, sub-family C (CFTR/MRP), member 9	NM_001044720 /// NM_011511 /// NM_021041 /// NM_021042	0.0013527	1435752_s_at
Abhd3	abhydrolase domain containing 3	NM_134130	0.00138201	1417946_at
Fam117a	family with sequence similarity 117, memberA	NM_172543	0.00141575	1433639_at
Megf9	multiple EGF-like-domains 9	NM_172694	0.00145699	1433968_a_at
Cybrd1	cytochrome b reductase 1	NM_028593	0.00149086	1460604_at
Khdc1a	KH domain containing 1A	NM_183322 /// XM_001471897	0.00152081	1455423_at
Il6st	interleukin 6 signal transducer	NM_010560	0.00157037	1437303_at
Ifi205 /// Mnda	interferon activated gene 205 /// myeloid cell nuclear differentiation antigen	NM_001033450 /// NM_172648	0.00162771	1452349_x_at
F13a1	coagulation factor XIII, A1 subunit	NM_028784	0.001628	1448929_at
Aqp4	aquaporin 4	NM_009700	0.00166228	1434449_at
Cyp3a13	cytochrome P450, family 3, subfamily a, polypeptide 13	NM_007819	0.00172258	1419523_at
Tmem180	transmembrane protein 180	NM_029186	0.00180863	1438561_x_at
Inhbb /// LOC100046802	inhibin beta-B /// similar to Inhbb protein	NM_008381 /// XM_001476835	0.0018108	1426858_at
Ccl11	chemokine (C-C motif) ligand 11	NM_011330	0.00184991	1417789_at
Mcpt1	mast cell protease 1	NM_008570	0.00189808	1422352_at
Rhoj	ras homolog gene family, member J	NM_023275	0.0020389	1418892_at
Il33	interleukin 33	NM_133775	0.00207652	1416200_at
Ltbp2	latent transforming growth factor beta binding protein 2	NM_013589	0.00208925	1418061_at
Slc13a1	solute carrier family 13 (sodium/sulfate symporters), member 1	NM_019481	0.00212123	1431379_a_at
Neurog3	neurogenin 3	NM_009719	0.00217702	1432034_at
Ccdc80	coiled-coil domain containing 80	NM_026439	0.00225014	1424186_at
Oxct1	3-oxoacid CoA transferase 1	NM_024188	0.00228721	1455804_x_at, 1436750_a_at
Edn2	endothelin 2	NM_007902	0.00236123	1449161_at
Zeb2	zinc finger E-box binding homeobox 2	NM_015753	0.00251276	1422748_at
Thbs4	thrombospondin 4	NM_011582	0.00261951	1449388_at
Olfml3	olfactomedin-like 3	NM_133859	0.00270198	1448475_at
Gdf10	growth differentiation factor 10	NM_145741	0.00272538	1424007_at
Lox	lysyl oxidase	NM_010728	0.00279207	1416121_at, 1448228_at
B3gnt5	UDP-GlcNAc:betaGal beta-1,3-N-acetylglucosaminyltransferase 5	NM_001159407 /// NM_001159408 /// NM_054052	0.0028283	1420994_at
Aspn	asporin	NM_025711	0.00298261	1448421_s_at, 1416652_at
Pgap1	post-GPI attachment to proteins 1	NM_001163314 /// XM_892623 /// XM_907025	0.00303829	1436317_at
Hepacam2	HEPACAM family member 2	NM_178899	0.00305604	1435939_s_at
Il1rl1	interleukin 1 receptor-like 1	NM_001025602 /// NM_010743	0.00313728	1422317_a_at
Spon1	spondin 1, (f-spondin) extracellular matrix protein	NM_145584	0.00317786	1451342_at
CU041261.1 /// Mup17	major urinary protein LOC100048885 /// major urinary protein 17 /// major urinar	NM_001045550 /// NM_001122647 /// NM_001134644 /// NM_001134675 /// NM_001134676	0.00318432	1420465_s_at
Gulp1	GULP, engulfment adaptor PTB domain containing 1	NM_027506 /// NM_028450	0.00321362	1434423_at
Gip	gastric inhibitory polypeptide	NM_008119	0.00348557	1449908_at
Cyp7b1	cytochrome P450, family 7, subfamily b, polypeptide 1	NM_007825	0.00374576	1421074_at
Ugt8a	UDP galactosyltransferase 8A	NM_011674	0.00386744	1419063_at
Grb10	growth factor receptor bound protein 10	NM_010345	0.00416542	1425458_a_at
Gm3626	Predicted gene 3626	XM_001478392	0.00419338	1441231_at
Serpinh1	serine (or cysteine) peptidase inhibitor, clade H, member 1	NM_001111043 /// NM_001111044 /// NM_009825	0.00465761	1456733_x_at, 1450843_a_at
Fndc1	fibronectin type III domain containing 1	NM_001081416	0.00470028	1453321_at
Fmod	fibromodulin	NM_021355	0.00489267	1456084_x_at
Rfc4	replication factor C (activator 1) 4	NM_145480	0.00523336	1438161_s_at
Cdc42ep3	CDC42 effector protein (Rho GTPase binding) 3	NM_026514	0.00524182	1450700_at
Bmper	BMP-binding endothelial regulator	NM_028472	0.00545321	1429273_at
Cyp3a25 /// LOC100044443	cytochrome P450, family 3, subfamily a, polypeptide 25 /// similar to cytochrome	NM_019792 /// XR_030683	0.0055586	1424973_at
Cenpe	centromere protein E	NM_173762	0.00561888	1439040_at
Serpinf1	serine (or cysteine) peptidase inhibitor, clade F, member 1	NM_011340	0.00566634	1416168_at
Gm4159 /// Sprr2a	predicted gene 4159 /// small proline-rich protein 2A	NM_011468 /// XR_034369	0.00569047	1437258_at
Ctsk	cathepsin K	NM_007802	0.00588234	1450652_at
Thbd	thrombomodulin	NM_009378	0.00620944	1448529_at
Mmp13	matrix metallopeptidase 13	NM_008607	0.00669759	1417256_at
Gucy1a3	guanylate cyclase 1, soluble, alpha 3	NM_021896	0.00706004	1434141_at
